# Supplementary material for: Genome Wide Expression Analysis Suggests Perturbation of Vascular Homeostasis during High Altitude Pulmonary Edema
Source: PLoS One. 2014 Jan 22;9(1):e85902. doi: 10.1371/journal.pone.0085902 (PMC3899118; doi:10.1371/journal.pone.0085902)
Supplement: Table S1 — Details of subjects, sample collection and clinical parameters. (XLSX) [file pone.0085902.s004.xlsx]

## Sheet: Supplementary Table 1
Table S1
Group	Subject Nomenclature	perid of leave/stay at sea level (SL) immediately before reinduction/induction	mode of induction	type of inductee	duration of stay at altitude before occurrence of HAPE	blood collection	previous history of HAPE	Age (years)	Body Weight (kg)	Heart Rate (rate/min)	SBP (mmHg)	DBP (mmHg)	sPO2 (before oxygen supplementation) (%)	Hb (gm %)	T WBC (per cumm)
HAPE
	PE46	posted at SL before induction	air	fresh induction	72h	immediate on admission to hospital before oxygen supplementation	-	29	85	110	140	90	66	14.8	12800
	PE56	posted at SL before induction	air	fresh induction	n.a.	"	-	30	65	90	100	70	78	15.2	n.a.
	PE61	posted at SL before induction	air	fresh induction	72h	after 8 hrs	-	27	56	120	136	86	60	15.2	6900
	PE63	posted at SL before induction	by bike from delhi	fresh induction	24h	immediate on admission to hospital before oxygen supplementation	-	35	65	116	132	92	50	14	10200
	PE67	posted at SL before induction	air	fresh induction	within 24h	"	-	40	77	84	140	90	80	n.a.	n.a.
	PE47	46d leave	air	reinductee	72h	"	no	37	66	126	126	90	60	16	21400
	PE51	66d leave	air	reinductee	120h	"	no	24	56	70	116	70	82	15	11700
	PE57	36d leave		reinductee	72h	"	yes	33	80	96	114	70	70	15.6	9600
	PE58	30d leave	air	reinductee	48h	"	yes	26	63	96	112	70	66	16.2	12600
	PE59	60d leave	air	reinductee	72h	"	no	38	70	112	112	70	56	n.a.	n.a.
	PE60	64d leave	air	reinductee	48h	"	no	37	65	120	130	90	60	n.a.	n.a.
	PE62	10d leave	by road from solan	reinductee	within 24h	after 8 hrs	yes	27	60	120	130	90	70	16	9100
	PE66	62d	air	reinductee	96h	immediate on admission to hospital before oxygen supplementation	no	25	60	122	130	76	60	15.6	8300
	PE68	52d	air	reinductee	48h	"	no	40	56	140	146	86	76	14.8	n.a.
	PE127	95d	air	reinductee	48h	after 8 hrs	no	24	58	110	104	78	74	14.6	20600
	PE173	10d		reinductee	96h	immediate on admission to hospital before oxygen supplementation	yes	33	55	120	96	60	69	14	16500
	PE (CN49)	posted at SL	air	fresh arrival	n.a.	after 10d stay at HA	no	30	74	110	144	94	80	12.5	n.a.
	mean±SD							31.47±5.59	65.35±9.08	109.52±17.32	124±15.66	80.70±10.67	68.05±9.43	15.15±0.7	12525±4665
Acclimatized (Controls)
	CN72	14d	air	reinductee	none	after 7d stay at HA	no	31	73	70	118	80	92	n.a.	n.a.
	CN87	23d	air	reinductee	none	after 50h of stay at HA	no	40	n.a.	n.a.	n.a.	n.a.	n.a.	n.a.	n.a.
	CN88	20d	air	reinductee	none	after 50h of stay at HA	no	29	67	62	117	74	87	n.a.	n.a.
	CN96	32d	air	reinductee	none	after 72h of stay at HA	no	23	63	n.a.	n.a.	n.a.	n.a.	n.a.	n.a.
	CN102	none	air	fresh induction	none	after 72h of stay at HA	-	21	60	62	125	82	88	n.a.	n.a.
	CN104	40d	air	reinductee	none	after 48h of stay at HA	no	22	65	67	122	73	90	n.a.	n.a.
	CN128	posted at SL before induction	air	fresh induction	none	n.a.	-	18	60	90	108	60	95	n.a.	n.a.
	CN139	30d	air	reinductee	none	after 55h of stay at HA	no	26	73	90	122	82	92	n.a.	n.a.
	CN140	30d	air	reinductee	none	after 55h of stay at HA	no	28	73	68	124	80	94	n.a.	n.a.
	CN141	36d	air	reinductee	none	after 72h of stay at HA	no	25	75	120	80	88	91	n.a.	n.a.
	CN142	40d	air	reinductee	none	after 72h of stay at HA	no	25	65	80	120	80	93	n.a.	n.a.
	CN143	44d	air	reinductee	none	after 55h of stay at HA	no	22	68	66	120	80	93	n.a.	n.a.
	CN144	30d	air	reinductee	none	after 55h of stay at HA	no	30	74	82	124	82	91	n.a.	n.a.
	CN145	40d	air	reinductee	none	after 55h of stay at HA	no	33	68	70	124	84	90	n.a.	n.a.
	mean±SD							26.64±5.71	68±5.25	77.25±16.7	117±12.54	78.75±7.12	91.33±2.34
	p value							0.028	0.189	3.54249e-05	0.193	0.559	9.09226e-09
	PE: HAPE; CN: acclimatized (Control); SBP: systolic blood pressure; DBP: diastolic blood pressure; SaO2: arterial oxygen saturation; Hb: heamoglobin; TWBC: total white blood cells
	n.a. : data not available, p: value obtained using an unpaired t test
