# Supplementary material for: Genome Wide Expression Analysis Suggests Perturbation of Vascular Homeostasis during High Altitude Pulmonary Edema
Source: PLoS One. 2014 Jan 22;9(1):e85902. doi: 10.1371/journal.pone.0085902 (PMC3899118; doi:10.1371/journal.pone.0085902)
Supplement: Table S3 — List of all up and down regulated genes in the microarray data. (XLSX) [file pone.0085902.s006.xlsx]

## Sheet: Upregulated
Table S3
Gene Name	Gene.symbol	Accession	Biological Process	Molecular Function	Cellular Component	Chromosome	Fold.change	p.value
carnitine palmitoyltransferase 2	CPT2	NM_000098.1	lipid metabolic process,fatty acid metabolic process,fatty acid beta-oxidation,transport,carnitine shuttle,regulation of fatty acid oxidation	carnitine O-palmitoyltransferase activity,acyltransferase activity,transferase activity	mitochondrion,mitochondrial inner membrane,membrane	1	4.8121	0.0023
solute carrier family 28 (sodium-coupled nucleoside transporter), member 2	SLC28A2	NM_004212.1	nucleobase, nucleoside, nucleotide and nucleic acid metabolic process,transport,purine nucleoside transport	nucleoside binding,nucleoside:sodium symporter activity,purine nucleoside transmembrane transporter activity	membrane fraction,integral to plasma membrane,membrane	15	4.5996	0
chromosome 22 open reading frame 13	C22orf13	NM_031444.2	---	---	---	22	4.36	0.04
hydroxysteroid (17-beta) dehydrogenase 14	HSD17B14	NM_016246.2	lipid metabolic process,steroid catabolic process,oxidation reduction	estradiol 17-beta-dehydrogenase activity,protein binding,oxidoreductase activity,testosterone 17-beta-dehydrogenase (NADP+) activity	cytoplasm,cytosol	19	4.1848	0.0228
serine/threonine kinase 10	STK10	NM_005990.2	protein amino acid phosphorylation	nucleotide binding,protein serine/threonine kinase activity,ATP binding,transferase activity	---	5	4.01	0.02
EF-hand calcium binding domain 3	EFCAB3	NM_173503.1	---	calcium ion binding	---	17	3.9228	0.0155
fucosyltransferase 10 (alpha (1,3) fucosyltransferase)	FUT10	BC004884.2	protein folding,protein amino acid glycosylation,protein targeting,nervous system development,fertilization,embryonic development,hemopoiesis,wound healing,L-fucose catabolic process	transferase activity, transferring glycosyl groups,alpha(1,3)-fucosyltransferase activity	Golgi membrane,Golgi apparatus,membrane,integral to membrane	8	3.92	0.02
blocked early in transport 1 homolog (S. cerevisiae)-like	BET1L	NM_016526.3	protein transport,retrograde transport, endosome to Golgi	SNAP receptor activity	endosome,Golgi apparatus,membrane,integral to membrane,SNARE complex	11	3.7	0.04
kinesin family member 1A	KIF1A	NM_004321.4	microtubule-based movement,anterograde axon cargo transport	nucleotide binding,microtubule motor activity,ATP binding	microtubule	2	3.7	0.03
lymphocyte antigen 6 complex, locus G5C	LY6G5C	AJ315544.1	---	---	extracellular region	6	3.607	0
NADPH oxidase 1	NOX1	NM_007052.3			early endosome,membrane,integral to membrane,NADPH oxidase complex	X	3.6	0.01
WW and C2 domain containing 2	WWC2	NM_024949.4	---	protein binding	---	4	3.59	0.03
valyl-tRNA synthetase 2, mitochondrial (putative)	VARS2	NM_020442.3	valyl-tRNA aminoacylation	nucleotide binding,valine-tRNA ligase activity,ATP binding,ligase activity	cytoplasm,mitochondrion	6	3.56	0.02
TH1-like (Drosophila)	TH1L	BC014952.1	negative regulation of transcription	protein binding	nucleus,nucleoplasm	20	3.5	0.03
FCH and double SH3 domains 1	FCHSD1	NM_033449.1	---	---	---	5	3.48	0.03
FOS-like antigen 2	FOSL2	NM_005253.3	regulation of transcription from RNA polymerase II promoter,cell death,positive regulation of fibroblast proliferation	transcription factor activity,sequence-specific DNA binding,protein dimerization activity	nucleus,nucleolus	2	3.48	0
GATA zinc finger domain containing 2B	GATAD2B	NM_020699.1	regulation of transcription, DNA-dependent	transcription factor activity,protein binding,zinc ion binding,sequence-specific DNA binding,metal ion binding	nucleus,nucleolus	1	3.4729	0.0004
klotho	KL	AL161898.17	acute inflammatory response,carbohydrate metabolic process,energy reserve metabolic process,aging,metabolic process,fibroblast growth factor receptor signaling pathway,positive regulation of bone mineralization	beta-glucuronidase activity,signal transducer activity,hormone activity,vitamin D binding,protein binding,beta-glucosidase activity,fibroblast growth factor binding,cation binding	extracellular region,extracellular space,membrane fraction,soluble fraction,plasma membrane,integral to plasma membrane	13	3.41	0
RAD54-like (S. cerevisiae)	RAD54L	NM_003579.2	double-strand break repair via homologous recombination,DNA recombination,response to DNA damage stimulus,meiosis,response to ionizing radiation,response to drug,chromosome organization	nucleotide binding,DNA binding,helicase activity,ATP binding,hydrolase activity	nucleus	1	3.329	0.0004
	MOCS1P1	NG_001271.1	---	---	---	16	3.32	0
oxysterol binding protein-like 8	OSBPL8	BC082235.1	lipid transport,steroid metabolic process	---	---	12	3.3	0.01
v-myb myeloblastosis viral oncogene homolog (avian)	MYB	NM_005375.2	regulation of transcription, DNA-dependent	DNA binding,protein binding,transcription activator activity	nucleus,nuclear matrix	6	3.29	0.01
TBC1 domain family, member 28	TBC1D28	XM_170842.4	regulation of Rab GTPase activity	Rab GTPase activator activity	intracellular	17	3.26	0.0005
phosphoprotein enriched in astrocytes 15	PEA15	NM_003768.2	anti-apoptosis,carbohydrate transport,regulation of apoptosis,negative regulation of glucose import	protein binding	cytoplasm,microtubule associated complex	1	3.14	0.04
SMEK homolog 2, suppressor of mek1 (Dictyostelium)	SMEK2	AY825269.1	---	protein binding	nucleus,cytoplasm,centrosome,cytoskeleton	2	3.14	0.01
	JMJD1B	AF251039.1	---	---	---	5	3.14	0.02
Friend leukemia virus integration 1	FLI1	NM_002017.2	regulation of transcription, DNA-dependent,hemostasis,blood circulation,organ morphogenesis	transcription factor activity,protein binding,sequence-specific DNA binding	nucleus	11	3.13	0.02
PDZ and LIM domain 2 (mystique)	PDLIM2	BC021556.1	---	protein binding,zinc ion binding,metal ion binding	nucleus,cytoplasm,cytoskeleton,cell surface	8	3.12	0.02
	DKFZP434H2010	NM_032129.1	---	---	---		3.0719	0.003
tubulin tyrosine ligase-like family, member 4	TTLL4	NM_014640.2	protein modification process	tubulin-tyrosine ligase activity,ligase activity	cytoplasm,cytoskeleton,cilium,microtubule basal body	2	3.0644	0.008
collagen, type IV, alpha 3 (Goodpasture antigen) binding protein	COL4A3BP	NM_005713.1		protein kinase activity,protein binding	cytoplasm,mitochondrion,endoplasmic reticulum,endoplasmic reticulum membrane,Golgi apparatus,cytosol,perinuclear region of cytoplasm	5	3.06	0.01
Stonin 2	STON2	NM_033104.2	intracellular protein transport,regulation of endocytosis	protein binding	nucleolus,cytoplasm,membrane,clathrin adaptor complex	14	3.06	0.01
---	---	AL590666.8	---	---	---		3.0366	0.0088
solute carrier family 9 (sodium/hydrogen exchanger), member 3 regulator 1	SLC9A3R1	NM_004252.1	protein complex assembly,Wnt receptor signaling pathway,cellular phosphate ion homeostasis,regulation of sodium:hydrogen antiporter activity	protein C-terminus binding,PDZ domain binding,beta-2 adrenergic receptor binding	ruffle,plasma membrane,microvillus,actin cytoskeleton,apical plasma membrane,extrinsic to membrane,filopodium,intracellular membrane-bounded organelle	17	3.0071	0.0377
transforming, acidic coiled-coil containing protein 1	TACC1	NM_006283.1	cell cycle,cell division	protein binding	nucleus,cytoplasm,centrosome,cytoskeleton	8	3	0.02
F-box and WD repeat domain containing 11	FBXW11	BC026213.1	Wnt receptor signaling pathway,protein ubiquitination,modification-dependent protein catabolic process	ubiquitin-protein ligase activity,protein binding	ubiquitin ligase complex,cytoplasm	5	2.9912	0.003
secretory carrier membrane protein 3	SCAMP3	BC010505.1	post-Golgi vesicle-mediated transport,protein transport,response to retinoic acid,response to chemical stimulus	---	Golgi membrane,membrane,integral to membrane	1	2.9816	0.0402
GDNF family receptor alpha 4	GFRA4	NM_145762.1	---	receptor activity	extracellular region,plasma membrane,anchored to membrane	20	2.98	0.03
chromosome 20 open reading frame 29	C20orf29	NM_018347.1	---	---	---	20	2.9696	0.0403
Impact homolog (mouse)	IMPACT	NM_018439.1	regulation of translation,biological_process	molecular_function	cellular_component	18	2.9243	0.0002
monooxygenase, DBH-like 1	MOXD1	BC018756.1	histidine catabolic process,catecholamine metabolic process,cellular process,oxidation reduction	monooxygenase activity,dopamine beta-monooxygenase activity,copper ion binding,metal ion binding	endoplasmic reticulum,membrane,integral to membrane	6	2.9185	0.0002
Hect domain and RLD 6	HERC6	BC035775.1	protein modification process,modification-dependent protein catabolic process	ligase activity,acid-amino acid ligase activity	intracellular,cytoplasm,cytosol	4	2.91	0.01
endothelin converting enzyme 1	ECE1	NM_001397.1		metalloendopeptidase activity,peptidase activity,zinc ion binding,peptide hormone binding,protein homodimerization activity,metal ion binding	membrane fraction,endosome,Golgi apparatus,plasma membrane,external side of plasma membrane,integral to membrane,intrinsic to endosome membrane,vesicle,Weibel-Palade body,perinuclear region of cytoplasm	1	2.8993	0.0001
	LOC138412	XM_498308.1	---	---	---	9	2.8789	0.0214
NCK-associated protein 1-like	NCKAP1L	NM_005337.3	---	---	membrane fraction,plasma membrane,integral to plasma membrane	12	2.8097	0.0197
aldehyde dehydrogenase 3 family, memberA1	ALDH3A1	AK093877.1	cellular aldehyde metabolic process,oxidation reduction	aldehyde dehydrogenase (NAD) activity,aldehyde dehydrogenase [NAD(P)+] activity,alcohol dehydrogenase (NADP+) activity,oxidoreductase activity	cytoplasm,endoplasmic reticulum,cytosol	17	2.8	0.01
interleukin 11 receptor, alpha	IL11RA	BC003110.1	embryo implantation	cytokine receptor activity	integral to plasma membrane,membrane	9	2.7567	0.0283
somatostatin receptor 5	SSTR5	NM_001053.1	signal transduction,G-protein signaling, coupled to cyclic nucleotide second messenger,inhibition of adenylate cyclase activity by G-protein signaling pathway,negative regulation of cell proliferation,glucose homeostasis,regulation of insulin secretion	receptor activity,G-protein coupled receptor activity,somatostatin receptor activity	plasma membrane,integral to plasma membrane	16	2.7499	0.0458
apolipoprotein A-I binding protein	APOA1BP	NM_144772.1	biological_process	protein binding	extracellular region	1	2.7134	0.0001
armadillo repeat containing 9	ARMC9	NM_025139.2	---	binding	---	2	2.7039	0.0105
potassium intermediate/small conductance calcium-activated channel, subfamily N, member 2	KCNN2	AY258141.1	ion transport,potassium ion transport	ion channel activity,calmodulin binding,small conductance calcium-activated potassium channel activity	membrane,integral to membrane	5	2.7023	0.0233
abhydrolase domain containing 11	ABHD11	BC008251	biological_process	molecular_function,hydrolase activity	cellular_component	7	2.7	0.0003
sodium channel, voltage gated, type VIII, alpha subunit	SCN8A	NM_014191.1	ion transport,sodium ion transport,peripheral nervous system development,regulation of action potential in neuron,myelination,transmembrane transport	nucleotide binding,voltage-gated ion channel activity,voltage-gated sodium channel activity,ATP binding,sodium ion binding	voltage-gated sodium channel complex,plasma membrane,integral to membrane,node of Ranvier	12	2.7	0.01
---	---	AC097711.2	---	---	---		2.688	0.0088
Bartter syndrome, infantile, with sensorineural deafness (Barttin)	BSND	NM_057176.2	chloride transport	chloride channel activity,protein binding,chloride channel regulator activity	cytoplasm,plasma membrane,integral to plasma membrane,basolateral plasma membrane,protein complex	1	2.6683	0.0393
dom-3 homolog Z (C. elegans)	DOM3Z	NM_005510.3	---	identical protein binding	---	6	2.6618	0.0144
Sec61 alpha 1 subunit (S. cerevisiae)	SEC61A1	NM_013336.3	protein transport,protein targeting to ER,transmembrane transport	protein binding,P-P-bond-hydrolysis-driven protein transmembrane transporter activity,ribosome binding	endoplasmic reticulum,membrane,integral to membrane,integral to endoplasmic reticulum membrane	3	2.66	0.01
nuclear receptor binding factor 2	NRBF2	NM_030759.1	regulation of transcription	---	nucleus,cytoplasm	10	2.6563	0.0121
RNA terminal phosphate cyclase-like 1	RCL1	NM_005772.2	biological_process,ribosome biogenesis	catalytic activity,RNA-3'-phosphate cyclase activity	nucleus,nucleolus	9	2.65	0.01
solute carrier family 25 (mitochondrial carrier; adenine nucleotide translocator), member 4	SLC25A4	NM_031466.3		transporter activity,ATP:ADP antiporter activity,protein binding,adenine transmembrane transporter activity	mitochondrion,mitochondrial outer membrane,mitochondrial inner membrane,integral to plasma membrane,membrane	4	2.65	0
hypothetical LOC158376	LOC158376	XM_379632.1	---	---	---	9	2.643	0.0442
---	---	AC027131.6	---	---	---		2.6365	0.0032
syntaxin 18	STX18	NM_016930.2	intracellular protein transport,ER to Golgi vesicle-mediated transport,vesicle-mediated transport	SNAP receptor activity	endoplasmic reticulum,Golgi apparatus,membrane,integral to membrane	4	2.6345	0.0331
psoriasis susceptibility 1 candidate 1	PSORS1C1	NM_014068.1	---	---	---	6	2.63	0.04
Tetratricopeptide repeat domain 7A	TTC7A	NM_020458.1	---	binding	---	2	2.6171	0.016
KIAA2013	KIAA2013	NM_138346.1	---	---	membrane,integral to membrane	1	2.5835	0.0403
mucin 16, cell surface associated	MUC16	AF414442.2	cell adhesion	protein binding	extracellular region,extracellular space,plasma membrane,integral to membrane,extrinsic to membrane	19	2.58	0
---	---	AL356740.19	---	---	---		2.5635	0.041
ADAM metallopeptidase with thrombospondin type 1 motif, 7	ADAMTS7	NM_014272	proteolysis	metalloendopeptidase activity,peptidase activity,zinc ion binding,metal ion binding	extracellular region,proteinaceous extracellular matrix	15	2.56	0
ankylosis, progressive homolog (mouse)	ANKH	NM_054027.3	skeletal system development,transport,phosphate transport,locomotory behavior,regulation of bone mineralization	inorganic phosphate transmembrane transporter activity,inorganic diphosphate transmembrane transporter activity	integral to plasma membrane,outer membrane	5	2.5346	0.0115
transmembrane protein 55B	TMEM55B	NM_144568.1	---	hydrolase activity	lysosome,endosome,membrane,integral to membrane	14	2.5295	0.0436
kinesin-associated protein 3	KIFAP3	NM_014970.2	protein complex assembly,microtubule-based process,signal transduction,protein localization,negative regulation of cell proliferation,positive regulation of calcium-dependent cell-cell adhesion	protein binding,kinesin binding	endoplasmic reticulum,kinesin II complex	1	2.5278	0.0029
carbonic anhydrase IX	CA9	NM_001216.1	response to hypoxia,morphogenesis of an epithelium,one-carbon metabolic process,response to testosterone stimulus,response to drug,secretion	carbonate dehydratase activity,zinc ion binding,lyase activity,metal ion binding	nucleus,nucleolus,plasma membrane,integral to membrane,basolateral plasma membrane,cell projection	9	2.527	0.0002
son of sevenless homolog 1 (Drosophila)	SOS1	NM_005633.2	apoptosis,signal transduction,Ras protein signal transduction,induction of apoptosis by extracellular signals,regulation of Rho protein signal transduction,regulation of small GTPase mediated signal transduction	DNA binding,Rho guanyl-nucleotide exchange factor activity,Rho GTPase activator activity,protein binding	intracellular,cytosol	2	2.52	0.01
calcium binding and coiled-coil domain 2	CALCOCO2	NM_005831.3	viral reproduction,response to interferon-gamma	protein binding,protein homodimerization activity	soluble fraction,nucleus,cytoplasm,Golgi apparatus,cytoskeleton,perinuclear region of cytoplasm	17	2.5164	0.0458
homeobox A10	HOXA10	NM_018951.2	skeletal system development,regulation of transcription, DNA-dependent,multicellular organismal development,spermatogenesis,anterior/posterior pattern formation,proximal/distal pattern formation,embryonic limb morphogenesis	transcription factor activity,protein binding,sequence-specific DNA binding	nucleus,transcription factor complex	7	2.51	0.02
arrestin, beta 2	ARRB2	BC067368.1		ubiquitin protein ligase binding,angiotensin receptor binding	nucleus,cytoplasm,plasma membrane,coated pit,cytoplasmic membrane-bounded vesicle	17	2.5065	0.0001
Transmembrane 9 superfamily member 1	TM9SF1	NM_006405.5	autophagy	---	lysosome,membrane,integral to membrane,cytoplasmic vesicle	14	2.4859	0.0045
chromosome 7 open reading frame 13	C7orf13	NM_032625.1	---	---	membrane,integral to membrane	7	2.4769	0.0219
peroxisomal biogenesis factor 10	PEX10	BC000543.2	peroxisome organization,protein import into peroxisome matrix	protein binding,zinc ion binding,metal ion binding	peroxisome,peroxisomal membrane,membrane,extrinsic to membrane	1	2.4536	0.0023
carboxyl ester lipase (bile salt-stimulated lipase)	CEL	NM_001807.2		sterol esterase activity,triglyceride lipase activity,heparin binding,hydrolase activity,acylglycerol lipase activity	extracellular region,cytoplasm	9	2.45	0.05
chromosome 1 open reading frame 91	C1orf91	NM_019118.2	---	---	membrane,integral to membrane	1	2.45	0.0008
potassium large conductance calcium-activated channel, subfamily M, alpha member 1	KCNMA1	NM_001014797.1		magnesium ion binding,actin binding,catalytic activity,voltage-gated ion channel activity,voltage-gated potassium channel activity,calcium ion binding,protein binding,potassium ion binding,large conductance calcium-activated potassium channel activity	caveola,voltage-gated potassium channel complex,external side of plasma membrane,integral to membrane,apical plasma membrane,terminal button,postsynaptic membrane	10	2.45	0.04
Family with sequence similarity 176, member B	FAM176B	NM_018166.1	---	protein binding	membrane,integral to membrane	1	2.4478	0.0362
cytochrome P450, family 4, subfamily A, polypeptide 11	CYP4A11	NM_000778.2	long-chain fatty acid metabolic process,oxidation reduction	fatty acid (omega-1)-hydroxylase activity,electron carrier activity,alkane 1-monooxygenase activity,oxygen binding,heme binding,metal ion binding	endoplasmic reticulum,endoplasmic reticulum membrane,microsome,membrane,extrinsic to membrane	1	2.44	0.02
---	---	AC091153.10	---	---	---		2.4391	0.0015
		M24310.1	---	---	---		2.4322	0.011
mucosal vascular addressin cell adhesion molecule 1	MADCAM1	AY819760.1	immune response,cell adhesion,signal transduction,keratinocyte differentiation	protein binding	membrane fraction,plasma membrane,integral to membrane	19	2.43	0.04
	DKFZP434I2117	NM_031478.3	---	---	---		2.4267	0.004
mitogen-activated protein kinase 10	MAPK10	BC051731.1	protein amino acid phosphorylation,signal transduction,JNK cascade	nucleotide binding,protein serine/threonine kinase activity,JUN kinase activity,MAP kinase activity,MAP kinase kinase activity,protein binding,ATP binding,transferase activity	cytoplasm,mitochondrion,plasma membrane	4	2.42	0.01
phosducin-like	PDCL	NM_005388.2	signal transduction,visual perception,response to stimulus	---	---	9	2.4069	0.0004
enhancer of mRNA decapping 4	EDC4	NM_014329.3	biological_process	molecular_function,protein binding	cytoplasmic mRNA processing body,nucleus,cytoplasm	16	2.4	0.05
poly(A)-specific ribonuclease (PARN)-like domain containing 1	PNLDC1	NM_173516.1	---	nucleic acid binding	nucleus,membrane,integral to membrane	6	2.4	0.02
	PI4KAP2	BC020225.1	---	---	---	22	2.39	0.04
---	---	AC122129.9	---	---	---		2.3869	0.0379
stanniocalcin 1	STC1	NM_003155.2	ossification,cellular calcium ion homeostasis,cell surface receptor linked signal transduction,cell-cell signaling,response to nutrient	hormone activity	extracellular region,extracellular space	8	2.3783	0.0068
single-strand-selective monofunctional uracil-DNA glycosylase 1	SMUG1	NM_014311.1	base-excision repair,response to DNA damage stimulus,metabolic process,depyrimidination	oxidized base lesion DNA N-glycosylase activity,DNA binding,protein binding,hydrolase activity, acting on glycosyl bonds,single-strand selective uracil DNA N-glycosylase activity	nucleus,nucleoplasm,nucleolus	12	2.37	0.04
transmembrane protein 161A	TMEM161A	NM_017814.1	response to retinoic acid,cellular response to oxidative stress,cellular response to UV,negative regulation of apoptosis,positive regulation of DNA repair	---	membrane,integral to membrane	19	2.3665	0.033
	LOC90529	NM_178122.2	---	---	---		2.3579	0.0006
mitogen-activated protein kinase kinase 2	MAP2K2	NM_030662.2	protein amino acid phosphorylation,Ras protein signal transduction	nucleotide binding,protein serine/threonine kinase activity,protein tyrosine kinase activity,protein binding,ATP binding,transferase activity	extracellular region,cytosol	19	2.3426	0.01
chromosome 10 open reading frame 88	C10orf88	NM_024942.1	---	---	---	10	2.3402	0.0369
mannose-binding lectin (protein C) 2, soluble (opsonic defect)	MBL2	NM_000242.1	complement activation, lectin pathway,acute-phase response,complement activation, classical pathway,response to oxidative stress,opsonization,negative regulation of growth of symbiont in host,defense response to Gram-positive bacterium	receptor binding,calcium ion binding,sugar binding,mannose binding,eukaryotic cell surface binding,calcium-dependent protein binding,bacterial cell surface binding	extracellular region,extracellular space	10	2.3401	0.0064
chromosome 21 open reading frame 105	C21orf105	BC005107.1	---	---	---	21	2.34	0.04
---	---	AJ400879.1	---	---	---		2.3391	0.0371
v-raf murine sarcoma 3611 viral oncogene homolog	ARAF	NM_001654.1	protein modification process,protein amino acid phosphorylation,intracellular signaling cascade	nucleotide binding,protein serine/threonine kinase activity,protein tyrosine kinase activity,receptor signaling protein activity,protein binding,ATP binding,zinc ion binding,transferase activity,metal ion binding	cellular_component	X	2.33	0.03
ral guanine nucleotide dissociation stimulator-like 3	RGL3	BC014426.1	signal transduction,regulation of small GTPase mediated signal transduction	guanyl-nucleotide exchange factor activity,protein binding,Ral guanyl-nucleotide exchange factor activity,Ras GTPase binding	intracellular	19	2.32	0
MFNG O-fucosylpeptide 3-beta-N-acetylglucosaminyltransferase	MFNG	NM_002405.2	pattern specification process	transferase activity, transferring glycosyl groups,O-fucosylpeptide 3-beta-N-acetylglucosaminyltransferase activity	extracellular space,Golgi apparatus,membrane,integral to membrane,integral to Golgi membrane	22	2.3055	0.0119
	LOC339274	XM_497537.1	---	---	---		2.3007	0.0061
	DUX4	NM_033178.1	---	---	---	4	2.3	0.02
dephospho-CoA kinase domain containing	DCAKD	NM_024819.3	coenzyme A biosynthetic process	nucleotide binding,dephospho-CoA kinase activity,ATP binding	---	17	2.29	0.05
KIAA0802	KIAA0802	NM_015210.1	---	---	---	18	2.2871	0.0061
Low density lipoprotein receptor-related protein 5	LRP5	NM_002335.1		receptor activity	mitochondrion,membrane,integral to membrane	11	2.285	0.0294
N-deacetylase/N-sulfotransferase (heparan glucosaminyl) 1	NDST1	NM_001543.3		sulfotransferase activity,[heparan sulfate]-glucosamine N-sulfotransferase activity,transferase activity,hydrolase activity	Golgi apparatus,membrane,integral to membrane	5	2.28	0.03
calcium/calmodulin-dependent protein kinase IG	CAMK1G	NM_020439.2	protein amino acid phosphorylation	nucleotide binding,calmodulin-dependent protein kinase activity,calmodulin binding,ATP binding,transferase activity	cytoplasm,Golgi apparatus,plasma membrane,calcium- and calmodulin-dependent protein kinase complex,endomembrane system,extrinsic to membrane,neuron projection	1	2.2795	0.0168
Alport syndrome, mental retardation, midface hypoplasia and elliptocytosis chromosomal region gene 1	AMMECR1	AJ007014.1	biological_process	molecular_function	cellular_component	X	2.27	0.01
melanoma antigen family A, 8	MAGEA8	NM_005364.3	biological_process	molecular_function	cellular_component	X	2.27	0.03
---	---	XM_928853.1	---	---	---		2.2699	0.033
CDC-like kinase 3	CLK3	BC019881.1	peptidyl-tyrosine phosphorylation,protein amino acid autophosphorylation	nucleotide binding,protein serine/threonine kinase activity,protein tyrosine kinase activity,ATP binding,transferase activity	acrosomal vesicle,nucleus,cytoplasm,cytoplasmic vesicle	15	2.26	0.01
polymerase (RNA) I polypeptide A, 194kDa	POLR1A	NM_015425.1	transcription	magnesium ion binding,DNA binding,DNA-directed RNA polymerase activity,protein binding,zinc ion binding,transferase activity,nucleotidyltransferase activity	nucleus,nucleoplasm,nucleolus,DNA-directed RNA polymerase I complex	2	2.26	0
TSPY-like 4	TSPYL4	NM_021648.4	nucleosome assembly	---	nucleus	6	2.26	0.05
Werner helicase interacting protein 1	WRNIP1	BC018923.2	DNA synthesis during DNA repair,response to DNA damage stimulus,regulation of DNA replication initiation	nucleotide binding,DNA binding,protein binding,ATP binding,hydrolase activity,ATPase activity	nucleus,perinuclear region of cytoplasm	6	2.26	0.01
carbohydrate (N-acetylglucosamine 6-O) sulfotransferase 6	CHST6	NM_021615.3	carbohydrate metabolic process,N-acetylglucosamine metabolic process,sulfur metabolic process,keratan sulfate biosynthetic process	N-acetylglucosamine 6-O-sulfotransferase activity,transferase activity	Golgi membrane,Golgi apparatus,membrane,integral to membrane	16	2.2591	0.0068
chromosome 16 open reading frame 53	C16orf53	NM_024516.2	---	---	---	16	2.2526	0.0015
amyloid beta (A4) precursor protein-binding, family A, member 2	APBA2	NM_005503.2	in utero embryonic development,synaptic transmission,nervous system development,locomotory behavior,regulation of gene expression,protein transport,multicellular organism growth	protein binding	plasma membrane	15	2.25	0.01
paxillin	PXN	AK128712.1	muscle contraction,cell adhesion,cell-matrix adhesion,signal transduction,signal complex assembly,cellular response to reactive oxygen species	protein binding,zinc ion binding,vinculin binding,metal ion binding	cytoplasm,cytoskeleton,microtubule associated complex,plasma membrane,focal adhesion,lamellipodium,cell junction	12	2.25	0.02
	GPR89B	NM_016334.2	---	---	---	1	2.25	0.0004
coiled-coil alpha-helical rod protein 1	CCHCR1	NM_019052.2	protein export from nucleus,multicellular organismal development,cell differentiation	protein binding	nucleus,cytoplasm	6	2.23	0.01
kin of IRRE like 3 (Drosophila)	KIRREL3	NM_032531.2	hemopoiesis	protein binding	extracellular region,plasma membrane,integral to membrane	11	2.2224	0.0047
family with sequence similarity 134, member A	FAM134A	NM_024293.2	---	---	endoplasmic reticulum,membrane,integral to membrane	2	2.22	0.05
protein disulfide isomerase family A, member 6	PDIA6	NM_005742.2	protein folding,cell redox homeostasis	protein disulfide isomerase activity,protein binding,isomerase activity	endoplasmic reticulum,endoplasmic reticulum lumen,ER-Golgi intermediate compartment,melanosome	2	2.2198	0.0379
piggyBac transposable element derived 5	PGBD5	NM_024554.2	---	---	membrane,integral to membrane	1	2.21	0.01
egl nine homolog 3 (C. elegans)	EGLN3	NM_022073.2	response to hypoxia,apoptosis,regulation of cell proliferation,oxidation reduction		nucleus,cytoplasm	14	2.2093	0.0001
prenylcysteine oxidase 1 like	PCYOX1L	NM_024028.2	prenylcysteine catabolic process,oxidation reduction	oxidoreductase activity,oxidoreductase activity, acting on sulfur group of donors, oxygen as acceptor	extracellular region	5	2.2062	0.0032
fem-1 homolog b (C. elegans)	FEM1B	NM_015322.3	induction of apoptosis,modification-dependent protein catabolic process,regulation of apoptosis,regulation of ubiquitin-protein ligase activity	ubiquitin-protein ligase activity,death receptor binding	cellular_component,cytoplasm	15	2.2008	0.0401
chloride channel 1, skeletal muscle	CLCN1	NM_000083.1	ion transport,chloride transport,muscle contraction,neuronal action potential propagation,transmembrane transport	voltage-gated ion channel activity,voltage-gated chloride channel activity,chloride ion binding	integral to plasma membrane,membrane,chloride channel complex,sarcolemma	7	2.1986	0.0004
Rho guanine nucleotide exchange factor (GEF) 11	ARHGEF11	AB002378.1		G-protein-coupled receptor binding,signal transducer activity,guanyl-nucleotide exchange factor activity,Rho guanyl-nucleotide exchange factor activity,GTPase activator activity,protein binding	intracellular,nucleus,nucleolus,cytoplasm,Golgi apparatus,cytosol,plasma membrane	1	2.1961	0.0461
Numb homolog (Drosophila)	NUMB	BC033824.1	multicellular organismal development,nervous system development,neuroblast proliferation,axonogenesis,forebrain development,adherens junction organization,regulation of neuron differentiation,positive regulation of dendrite morphogenesis	beta-catenin binding,alpha-catenin binding,cadherin binding	nucleus,cytoplasm,early endosome,integral to plasma membrane,membrane,basolateral plasma membrane,extrinsic to plasma membrane,apical part of cell	14	2.19	0.04
ring finger protein 135	RNF135	AY598332.1	---	protein binding,zinc ion binding,metal ion binding	---	17	2.19	0.04
arrestin domain containing 1	ARRDC1	NM_152285.2	---	---	---	9	2.1823	0.0045
GTP binding protein 3 (mitochondrial)	GTPBP3	NM_133644.1	tRNA modification	nucleotide binding,GTPase activity,GTP binding	intracellular,mitochondrion	19	2.18	0.01
G protein-coupled receptor 61	GPR61	NM_031936.3	signal transduction,G-protein coupled receptor protein signaling pathway,biological_process	receptor activity,G-protein coupled receptor activity	cellular_component,plasma membrane,integral to membrane	1	2.1774	0.04
nardilysin (N-arginine dibasic convertase)	NRD1	NM_002525.1	proteolysis,neuromuscular junction development,cell proliferation,cell migration,positive regulation of membrane protein ectodomain proteolysis,regulation of endopeptidase activity	metalloendopeptidase activity,protein binding,peptidase activity,zinc ion binding,metal ion binding,epidermal growth factor binding	cytosol,cell surface	1	2.17	0.05
IMP (inosine monophosphate) dehydrogenase 1	IMPDH1	BC033622.1	purine nucleotide biosynthetic process,GMP biosynthetic process,visual perception,lymphocyte proliferation,response to stimulus,oxidation reduction	IMP dehydrogenase activity,oxidoreductase activity,potassium ion binding,metal ion binding	cytosol	7	2.1689	0.0198
---	---	AC092786.3	---	---	---		2.1666	0.0348
CD5 molecule	CD5	NM_014207.2	cell recognition,cell proliferation,induction of apoptosis by extracellular signals,T cell costimulation,regulation of lymphocyte proliferation	glycoprotein binding,scavenger receptor activity	plasma membrane,integral to plasma membrane,external side of plasma membrane	11	2.1516	0.0417
regulator of G-protein signaling 3	RGS3	AY585192.1	inactivation of MAPK activity,regulation of G-protein coupled receptor protein signaling pathway,negative regulation of signal transduction	signal transducer activity,GTPase activator activity,protein binding	nucleus,cytoplasm,cytosol,plasma membrane,extrinsic to membrane	9	2.15	0.04
tripartite motif-containing 47	TRIM47	NM_033452.2	---	protein binding,zinc ion binding,metal ion binding	intracellular,nucleus,cytoplasm	17	2.15	0.04
	LOC388242	NR_002556.1	---	---	---	16	2.1435	0.0378
Epithelial cell transforming sequence 2 oncogene	ECT2	NM_018098.4	apoptosis,intracellular signaling cascade,induction of apoptosis by extracellular signals,regulation of Rho protein signal transduction,positive regulation of I-kappaB kinase/NF-kappaB cascade	signal transducer activity,guanyl-nucleotide exchange factor activity,Rho guanyl-nucleotide exchange factor activity,protein binding	intracellular,cytosol	3	2.14	0.03
claudin 6	CLDN6	NM_021195.3	calcium-independent cell-cell adhesion	structural molecule activity,identical protein binding	plasma membrane,tight junction,integral to membrane,cell junction	16	2.1396	0.0334
cat eye syndrome chromosome region, candidate 7 (non-protein coding)	CECR7	XM_496489.1	---	---	---	22	2.1337	0.0049
	LOC497257	BC038200.1	---	---	---	-	2.1336	0.0182
outer dense fiber of sperm tails 3-like 1	ODF3L1	NM_175881.2	---	---	---	15	2.1299	0.0402
---	---	CR601244.1	---	---	---		2.121	0.0269
homeobox D4	HOXD4	NM_014621.2	regulation of transcription, DNA-dependent,multicellular organismal development,anterior/posterior pattern formation,embryonic skeletal system morphogenesis	transcription factor activity,sequence-specific DNA binding	nucleus	2	2.1179	0.0383
coiled-coil domain containing 62	CCDC62	BC060796.1	---	---	membrane fraction	12	2.1178	0.0312
sal-like 2 (Drosophila)	SALL2	NM_005407.1	regulation of transcription, DNA-dependent	transcription factor activity,zinc ion binding,metal ion binding	intracellular,nucleus	14	2.11	0.04
	FLJ10246	NM_018038.1	---	---	---	5	2.1033	0.0097
solute carrier family 3 (activators of dibasic and neutral amino acid transport), member 2	SLC3A2	BC001061.2	carbohydrate metabolic process,transport,calcium ion transport,neutral amino acid transport,tryptophan transport,cell growth,leucine import	catalytic activity,calcium:sodium antiporter activity,protein binding,neutral amino acid transmembrane transporter activity,cation binding	plasma membrane,cell surface,integral to membrane,melanosome	11	2.1014	0.008
copine VIII	CPNE8	NM_153634.2	---	---	---	12	2.1	0.05
ubiquitin specific peptidase 3	USP3	NM_006537.2	ubiquitin-dependent protein catabolic process	ubiquitin thiolesterase activity,ubiquitin-specific protease activity,peptidase activity,cysteine-type peptidase activity,zinc ion binding,metal ion binding	---	15	2.1	0.04
DEAD/H (Asp-Glu-Ala-Asp/His) box polypeptide 11 (CHL1-like helicase homolog, S. cerevisiae)	DDX11	NM_030655.2	mitotic sister chromatid segregation,S phase of mitotic cell cycle,G2/M transition of mitotic cell cycle,nucleobase, nucleoside, nucleotide and nucleic acid metabolic process,cell cycle,positive regulation of cell proliferation	nucleotide binding,DNA binding,RNA binding,ATP-dependent DNA helicase activity,ATP binding,hydrolase activity,hydrolase activity, acting on acid anhydrides, in phosphorus-containing anhydrides	nucleus,nucleolus	12	2.0957	0.0464
alanine-glyoxylate aminotransferase	AGXT	AF191687.1	protein targeting to peroxisome,metabolic process,glycine biosynthetic process, by transamination of glyoxylate,pyruvate biosynthetic process,glyoxylate metabolic process,oxalic acid secretion,response to glucocorticoid stimulus,response to cAMP	serine-pyruvate transaminase activity,protein binding,alanine-glyoxylate transaminase activity,amino acid binding,transferase activity,pyridoxal phosphate binding,protein homodimerization activity	mitochondrion,mitochondrial matrix,peroxisome	2	2.09	0.02
tweety homolog 2 (Drosophila)	TTYH2	BX647912.1	ion transport	ion channel activity,chloride channel activity,calcium ion binding,protein binding,chloride ion binding	plasma membrane,integral to membrane,chloride channel complex	17	2.0888	0.0107
hypothetical protein DKFZp667E0512	DKFZp667E0512	AL713660.1	---	---	---	4	2.0878	0.0279
pentatricopeptide repeat domain 1	PTCD1	NM_015545.2	---	---	---	7	2.0829	0.0277
Tumor necrosis factor (ligand) superfamily, member 13	TNFSF13	BT019562.1	immune response,signal transduction,positive regulation of cell proliferation,positive regulation of isotype switching to IgA isotypes	cytokine activity,tumor necrosis factor receptor binding	extracellular region,extracellular space,membrane	17	2.08	0.03
vacuolar protein sorting 28 homolog (S. cerevisiae)	VPS28	BC019321.1	protein transport,negative regulation of protein ubiquitination	protein binding	cytoplasm,endosome,cytosol,plasma membrane,extrinsic to membrane	8	2.0669	0.0271
---	---	CR616337.1	---	---	---		2.0663	0.0308
pleiomorphic adenoma gene-like 1	PLAGL1	BC074814.2	induction of apoptosis,cell cycle arrest,regulation of transcription,positive regulation of transcription from RNA polymerase II promoter	DNA binding,protein binding,zinc ion binding,metal ion binding	intracellular,nucleus	6	2.0634	0.0456
	DPCD	NM_015448.1	---	---	---		2.0558	0.0124
pyruvate dehydrogenase kinase, isozyme 2	PDK2	NM_002611.3	carbohydrate metabolic process,glucose metabolic process,signal transduction,peptidyl-histidine phosphorylation	two-component sensor activity,nucleotide binding,pyruvate dehydrogenase (acetyl-transferring) kinase activity,ATP binding,transferase activity,protein complex binding,protein homodimerization activity,protein heterodimerization activity	nucleus,nucleolus,mitochondrion,mitochondrial matrix,pyruvate dehydrogenase complex	17	2.0467	0.0008
complement component 2	C2	NM_000063.3	proteolysis,complement activation, alternative pathway,complement activation, classical pathway	serine-type endopeptidase activity,peptidase activity	extracellular region,extracellular space	6	2.04	0.01
neuroligin 3	NLGN3	NM_018977.2	regulation of respiratory gaseous exchange by neurological system process,cell adhesion,visual learning,social behavior,regulation of synaptic transmission,synapse organization,regulation of inhibitory postsynaptic membrane potential	protein binding	cytoplasm,cell surface,membrane,integral to membrane,synapse	X	2.04	0.01
solute carrier family 12 (potassium/chloride transporters), member 9	SLC12A9	NM_020246.2	transmembrane transport	cation:chloride symporter activity	plasma membrane,integral to membrane	7	2.04	0
vacuolar protein sorting 37 homolog C (S. cerevisiae)	VPS37C	NM_017966.4	protein transport	---	endosome,membrane,extrinsic to membrane	11	2.04	0.01
zinc finger protein 296	ZNF296	NM_145288.1	spermatogenesis,regulation of transcription	molecular_function,DNA binding,zinc ion binding,metal ion binding	cellular_component,intracellular,nucleus	19	2.04	0.02
Clathrin, heavy chain (Hc)	CLTC	NM_004859.2	intracellular protein transport,post-Golgi vesicle-mediated transport,membrane organization,vesicle-mediated transport	structural molecule activity,protein binding	mitochondrion,plasma membrane,clathrin coat of trans-Golgi network vesicle,clathrin coat of coated pit,cytoplasmic vesicle,melanosome	17	2.03	0.01
---	---	AC087269.5	---	---	---		2.026	0.0113
dynein heavy chain domain 1	DNHD1	NM_144666.1	microtubule-based movement	microtubule motor activity	membrane,integral to membrane,dynein complex	11	2.02	0.02
sidekick homolog 2 (chicken)	SDK2	NM_019064.3	cell adhesion	protein binding	membrane,integral to membrane	17	2.02	0.04
	MSH5	NM_025259.3	---	---	---	6	2.02	0.02
Zinc finger protein 703	ZNF703	NM_025069.1	regulation of transcription	zinc ion binding,metal ion binding	intracellular,nucleus	8	2.0154	0.0371
coiled-coil domain containing 135	CCDC135	BC030661.1	---	---	cytoplasm	16	2.01	0.01
vezatin, adherens junctions transmembrane protein	VEZT	NM_017599.2	---	---	acrosomal vesicle,nucleus,plasma membrane,adherens junction,integral to membrane,cell junction,cytoplasmic vesicle	12	2.01	0
chromosome 11 open reading frame 67	C11orf67	NM_024684.2	---	---	---	11	2	0.0001
granzyme M (lymphocyte met-ase 1)	GZMM	NM_005317.2	proteolysis,cytolysis	serine-type endopeptidase activity,protein binding,peptidase activity	extracellular region	19	1.9994	0.0308
---	---	AL079307.7	---	---	---		1.9943	0.0379
defensin, beta 118	DEFB118	NM_054112.1	cell-matrix adhesion,spermatogenesis,defense response to bacterium,innate immune response	---	extracellular region	20	1.9847	0.0069
---	---	AC079325.10	---	---	---		1.9838	0.0091
immunoglobulin superfamily, member 1	IGSF1	BC028312.1	signal transduction,regulation of transcription	protein binding,coreceptor activity,inhibin beta-A binding,inhibin beta-B binding	extracellular region,membrane,integral to membrane	X	1.98	0.03
potassium voltage-gated channel, Shab-related subfamily, member 2	KCNB2	U69962.1	ion transport,potassium ion transport,regulation of smooth muscle contraction,transmembrane transport	voltage-gated ion channel activity,delayed rectifier potassium channel activity,protein binding,potassium ion binding	voltage-gated potassium channel complex,membrane,integral to membrane,cell soma	8	1.98	0
solute carrier family 44, member 5	SLC44A5	NM_152697.2	---	---	membrane,integral to membrane	1	1.98	0.05
WAP four-disulfide core domain 3	WFDC3	BC102013.1	---	serine-type endopeptidase inhibitor activity,peptidase inhibitor activity	extracellular region	20	1.98	0.03
sorting nexin family member 21	SNX21	BC019823.1	cell communication,protein transport	protein binding,phosphoinositide binding	---	20	1.97	0.05
UDP-N-acetyl-alpha-D-galactosamine:polypeptide N-acetylgalactosaminyltransferase 14 (GalNAc-T14)	GALNT14	NM_024572.2	---	polypeptide N-acetylgalactosaminyltransferase activity,calcium ion binding,sugar binding,transferase activity, transferring glycosyl groups,manganese ion binding	Golgi apparatus,membrane,integral to membrane	2	1.97	0.04
	LOC127150	XM_497717.1	---	---	---		1.9669	0.0171
protein phosphatase 1, regulatory (inhibitor) subunit 15A	PPP1R15A	NM_014330.2	regulation of translation,apoptosis,response to DNA damage stimulus,cell cycle arrest,endoplasmic reticulum unfolded protein response	protein binding	endoplasmic reticulum	19	1.9618	0.0217
programmed cell death 7	PDCD7	NM_005707.1	apoptosis,induction of apoptosis,RNA splicing,response to glucocorticoid stimulus	---	nucleus,U12-type spliceosomal complex	15	1.96	0.03
	TMEM8	NM_021259.1	---	---	---	16	1.96	0.03
heat shock 27kDa protein 2	HSPB2	NM_001541.2	response to unfolded protein,somatic muscle development,response to heat	protein binding,enzyme activator activity	soluble fraction,cytosol	11	1.9575	0.0241
bladder cancer associated protein	BLCAP	NM_006698.2	apoptosis,cell cycle	---	membrane,integral to membrane	20	1.9518	0.0031
myelin transcription factor 1	MYT1	NM_018257.1	regulation of transcription, DNA-dependent,multicellular organismal development,nervous system development,cell differentiation	transcription factor activity,protein binding,zinc ion binding,metal ion binding	nucleus	20	1.95	0.02
Scavenger receptor class F, member 2	SCARF2	AF522196.1	cell adhesion	receptor activity,protein binding	membrane,integral to membrane	22	1.95	0.01
---	---	AC080165.6	---	---	---		1.9474	0.0093
		AC009153.10	---	---	---		1.9457	0.0434
---	---	BC033333.1	---	---	---		1.9418	0.0023
adrenergic, alpha-1D-, receptor	ADRA1D	NM_000678.2		receptor activity,G-protein coupled receptor activity,adrenoceptor activity,alpha1-adrenergic receptor activity	plasma membrane,integral to plasma membrane	20	1.94	0.01
estrogen-related receptor beta	ESRRB	NM_004452.2	regulation of transcription, DNA-dependent	transcription factor activity,steroid hormone receptor activity,steroid binding,zinc ion binding,sequence-specific DNA binding,metal ion binding	nucleus	14	1.94	0.02
Proprotein convertase subtilisin/kexin type 6	PCSK6	CR620446.1	proteolysis,glycoprotein metabolic process,regulation of BMP signaling pathway,nerve growth factor processing,nerve growth factor production,secretion by cell	serine-type endopeptidase activity,calcium ion binding,heparin binding,peptidase activity,eukaryotic cell surface binding,nerve growth factor binding	extracellular region,extracellular space,soluble fraction,endoplasmic reticulum,Golgi lumen,cell surface,membrane,extrinsic to membrane,extracellular matrix	15	1.94	0.02
spectrin, beta, non-erythrocytic 1	SPTBN1	NM_003128.1	common-partner SMAD protein phosphorylation,SMAD protein nuclear translocation,actin filament capping	actin binding,structural constituent of cytoskeleton,calmodulin binding,protein complex binding	nucleus,nucleolus,cytoplasm,cytosol,plasma membrane,spectrin,cortical cytoskeleton,M band,protein complex	2	1.94	0.03
solute carrier family 39 (metal ion transporter), member 5	SLC39A5	NM_173596.1	ion transport,zinc ion transport,metal ion transport,transmembrane transport	zinc ion binding,metal ion transmembrane transporter activity	plasma membrane,integral to membrane,basolateral plasma membrane	12	1.9385	0.0094
ring finger protein 1	RING1	NM_002931.3	anterior/posterior pattern formation,chromatin modification,histone ubiquitination,modification-dependent protein catabolic process,regulation of transcription,camera-type eye morphogenesis	chromatin binding,ubiquitin-protein ligase activity,protein binding,zinc ion binding,transcription repressor activity,ligase activity,metal ion binding	ubiquitin ligase complex,sex chromatin,nucleus,nucleolus,cytoplasm,nuclear speck,PcG protein complex	6	1.93	0.0003
---	---	AC018711.4	---	---	---		1.9225	0.0467
Janus kinase 2	JAK2	NM_004972.2			membrane fraction,nucleus,cytoplasm,cytosol,cytoskeleton,caveola,membrane,nuclear matrix,extrinsic to membrane	9	1.9198	0.0359
leucine rich repeat containing 17	LRRC17	BC027903.1	osteoblast differentiation,osteoblast proliferation,negative regulation of osteoclast differentiation,bone marrow development	protein binding	extracellular region,extracellular space	7	1.91	0
microtubule-associated protein 1S	MAP1S	NM_018174.4	microtubule bundle formation,apoptosis,nervous system development,brain development,mitochondrion transport along microtubule,neuron projection morphogenesis	DNA binding,deoxyribonuclease activity,microtubule binding,identical protein binding,beta-tubulin binding,actin filament binding	nucleus,cytoplasm,spindle,cytosol,cytoskeleton,microtubule,dendrite,cell projection,cell soma,synapse,perinuclear region of cytoplasm	19	1.91	0.02
vascular cell adhesion molecule 1	VCAM1	NM_001078.2	heterophilic cell adhesion,membrane to membrane docking,B cell differentiation,positive regulation of T cell proliferation,interspecies interaction between organisms,leukocyte tethering or rolling	integrin binding,cell adhesion molecule binding	extracellular space,plasma membrane,microvillus,external side of plasma membrane,integral to membrane,filopodium,apical part of cell	1	1.91	0.02
SATB homeobox 2	SATB2	NM_015265.1		chromatin binding,transcription factor activity,protein binding,sequence-specific DNA binding	histone deacetylase complex,nucleus,transcription factor complex,nuclear matrix	2	1.9038	0.0185
AF4/FMR2 family, member 4	AFF4	NM_014423.2	transcription from RNA polymerase II promoter,spermatid development,regulation of transcription	transcription factor activity	nucleus	5	1.9	0.03
frataxin	FXN	BC023633.2		protein binding,ferrous iron binding,ferric iron binding,iron chaperone activity,2 iron, 2 sulfur cluster binding	mitochondrion,mitochondrial matrix,cytosol	9	1.8967	0.0184
dopamine receptor D1	DRD1	NM_000794.2		dopamine D1 receptor activity,receptor activity,G-protein coupled receptor activity,protein binding,drug binding	membrane fraction,nucleus,endoplasmic reticulum,plasma membrane,integral to plasma membrane,caveola,axon,cell soma,dendritic spine	5	1.8933	0.0442
EMI domain containing 1	EMID1	NM_133455.2	---	---	extracellular region,proteinaceous extracellular matrix	22	1.8905	0.0418
phospholipase C, eta 2	PLCH2	AK122591.1	intracellular signaling cascade,biological_process,lipid catabolic process,phosphoinositide metabolic process	molecular_function,phosphoinositide phospholipase C activity,signal transducer activity,calcium ion binding,hydrolase activity	cellular_component,cytoplasm,plasma membrane	1	1.89	0.04
olfactory receptor, family 1, subfamily A, member 1	OR1A1	NM_014565.1	signal transduction,G-protein coupled receptor protein signaling pathway,sensory perception of smell,response to stimulus	receptor activity,olfactory receptor activity	plasma membrane,integral to membrane	17	1.888	0.0333
	LOC155006	XM_376677.2	---	---	---		1.8876	0.0088
ankyrin repeat and SOCS box-containing 8	ASB8	NM_024095.3	intracellular signaling cascade,modification-dependent protein catabolic process	---	nucleus,cytoplasm	12	1.8806	0.0164
hypothetical MGC24103	MGC24103	BC020879.1	---	---	---	9	1.88	0.02
renal tumor antigen	RAGE	NM_014226.1	protein amino acid phosphorylation,signal transduction	nucleotide binding,cyclin-dependent protein kinase activity,protein binding,ATP binding,transferase activity	cytoplasm	14	1.88	0.04
runt-related transcription factor 1	RUNX1	AF025841.1	regulation of transcription, DNA-dependent,multicellular organismal development,positive regulation of granulocyte differentiation,positive regulation of angiogenesis,positive regulation of transcription from RNA polymerase II promoter	transcription factor activity,protein binding,ATP binding,transcription activator activity,chloride ion binding	nucleus	21	1.88	0.01
RAB9B, member RAS oncogene family	RAB9B	NM_016370.1	Golgi to endosome transport,small GTPase mediated signal transduction,protein transport	nucleotide binding,protein binding,GTP binding	cellular_component,plasma membrane	X	1.8751	0.0482
---	---	AC010336.8	---	---	---		1.8723	0.0379
5,10-methylenetetrahydrofolate reductase (NADPH)	MTHFR	NM_005957	cellular amino acid metabolic process,methionine metabolic process,blood circulation,oxidation reduction	methylenetetrahydrofolate reductase (NADPH) activity,protein binding,oxidoreductase activity	cytosol	1	1.8712	0.0019
Cadherin 6, type 2, K-cadherin (fetal kidney)	CDH6	BC000019.2	cell adhesion,homophilic cell adhesion	calcium ion binding,protein binding	nucleus,cytoplasm,plasma membrane,integral to membrane	5	1.87	0.02
Gamma-glutamyltransferase 1	GGT1	BC025927.1	cellular amino acid metabolic process,glutathione biosynthetic process	gamma-glutamyltransferase activity,protein binding,acyltransferase activity,transferase activity	membrane,integral to membrane	22	1.87	0.02
potassium channel, subfamily V, member 1	KCNV1	NM_014379.2	ion transport,potassium ion transport,transmembrane transport	voltage-gated ion channel activity,voltage-gated potassium channel activity,protein binding,ion channel inhibitor activity,potassium channel regulator activity,potassium ion binding	plasma membrane,voltage-gated potassium channel complex	8	1.8643	0.0403
butyrophilin, subfamily 2, member A3	BTN2A3	NM_024018.1	---	---	membrane,integral to membrane	6	1.8642	0.0262
chromosome 6 open reading frame 64	C6orf64	NM_018322.1	---	---	membrane,integral to membrane	6	1.8628	0.011
PRO1768	PRO1768	BC069775.1	---	---	---	14	1.855	0.0356
ring finger protein 39	RNF39	AF238317.1	biological_process	protein binding,zinc ion binding,metal ion binding	cellular_component,cytoplasm	6	1.8517	0.0479
myosin VC	MYO5C	NM_018728.1	---	nucleotide binding,motor activity,calmodulin binding,ATP binding,actin filament binding	myosin complex	15	1.85	0.04
family with sequence similarity 113, member A	FAM113A	NM_022760.3	---	protein binding	---	20	1.84	0
	FAM44B	NM_138369.1	---	---	---	5	1.84	0
collagen and calcium binding EGF domains 1	CCBE1	NM_133459.1	lymphangiogenesis,sprouting angiogenesis,multicellular organismal development,venous blood vessel morphogenesis	calcium ion binding	extracellular region	18	1.8354	0.0486
rogdi homolog (Drosophila)	ROGDI	NM_024589.1	positive regulation of cell proliferation,hemopoiesis	---	intracellular	16	1.8334	0.0185
---	---	AL832938.1	---	---	---		1.8333	0.0405
mucin 2, oligomeric mucus/gel-forming	MUC2	NM_002457.1	---	protein binding	extracellular region,inner mucus layer,outer mucus layer	11	1.83	0.01
sushi, von Willebrand factor type A, EGF and pentraxin domain containing 1	SVEP1	AY243503.1	cell adhesion	chromatin binding,calcium ion binding,protein binding	extracellular region,cytoplasm,membrane,extrinsic to membrane	9	1.83	0.01
	LOC115294	NM_052937.1	---	---	---		1.83	0.01
---	---	AP001120.5	---	---	---		1.8296	0.045
neuroblastoma, suppression of tumorigenicity 1	NBL1	BT019423.1	---	---	extracellular region	1	1.8285	0.0493
troponin I type 1 (skeletal, slow)	TNNI1	NM_003281.3	regulation of striated muscle contraction	actin binding,tropomyosin binding	troponin complex	1	1.8264	0.0456
GLIS family zinc finger 1	GLIS1	NM_147193.1	negative regulation of transcription from RNA polymerase II promoter,positive regulation of transcription,positive regulation of transcription from RNA polymerase II promoter	DNA binding,specific RNA polymerase II transcription factor activity,zinc ion binding,metal ion binding	intracellular,nucleus,nucleolus,cytoplasm	1	1.82	0.04
paired immunoglobin-like type 2 receptor beta	PILRB	AL834336.1	activation of transmembrane receptor protein tyrosine kinase activity	receptor activity,protein binding	integral to plasma membrane,membrane	7	1.82	0.04
hemochromatosis	HFE	AF150664.1		iron ion binding,protein binding	cytoplasm,early endosome,plasma membrane,integral to plasma membrane,cytoplasmic vesicle,MHC class I protein complex,apical part of cell,basal part of cell,perinuclear region of cytoplasm,recycling endosome	6	1.81	0.05
protocadherin alpha 5	PCDHA5	BC033735.1	cell adhesion,homophilic cell adhesion,nervous system development	calcium ion binding,protein binding	plasma membrane,integral to plasma membrane	5	1.81	0.01
---	---	AK094756.1	---	---	---		1.7955	0.0446
angiopoietin 4	ANGPT4	NM_015985.2	signal transduction,biological_process	receptor binding,transmembrane receptor protein tyrosine kinase activator activity	extracellular region,extracellular space	20	1.7871	0.0418
ATPase, H+ transporting, lysosomal 14kDa, V1 subunit F	ATP6V1F	NM_004231.2	ion transport,ATP synthesis coupled proton transport,proton transport	protein binding,ATPase activity, uncoupled,hydrogen ion transporting ATP synthase activity, rotational mechanism,proton-transporting ATPase activity, rotational mechanism	membrane fraction,membrane,vacuolar proton-transporting V-type ATPase complex,proton-transporting V-type ATPase, V1 domain	7	1.7852	0.0497
---	---	AC114486.2	---	---	---		1.7813	0.023
paired related homeobox 1	PRRX1	BC074993.2		transcription factor activity,transcription coactivator activity,sequence-specific DNA binding	nucleus	1	1.78	0.02
sema domain, immunoglobulin domain (Ig), short basic domain, secreted, (semaphorin) 3E	SEMA3E	NM_012431.1	multicellular organismal development,nervous system development,cell differentiation	receptor activity	extracellular region,extracellular space,membrane	7	1.78	0.0434
solute carrier family 6 (neurotransmitter transporter, taurine), member 6	SLC6A6	NM_003043.2	beta-alanine transport,cellular amino acid metabolic process,neurotransmitter transport,amino acid transport,taurine transport	beta-alanine transmembrane transporter activity,taurine:sodium symporter activity,amino acid transmembrane transporter activity,symporter activity,taurine binding	plasma membrane,integral to plasma membrane	3	1.78	0.03
tumor necrosis factor (TNF superfamily, member 2)	TNF	NM_000594.2		cytokine activity,tumor necrosis factor receptor binding,identical protein binding	phagocytic cup,extracellular region,extracellular space,plasma membrane,integral to plasma membrane,external side of plasma membrane,membrane raft,recycling endosome	6	1.78	0.04
trace amine associated receptor 2	TAAR2	AF112460.1	signal transduction,G-protein coupled receptor protein signaling pathway	receptor activity,G-protein coupled receptor activity	plasma membrane,integral to membrane	6	1.7733	0.0459
chromosome 7 open reading frame 50	C7orf50	NM_032350.3	---	---	---	7	1.7719	0.0258
ectonucleoside triphosphate diphosphohydrolase 3	ENTPD3	NM_001248.1	nucleoside diphosphate catabolic process,nucleoside triphosphate catabolic process	nucleotide binding,magnesium ion binding,calcium ion binding,ATP binding,hydrolase activity,nucleoside-diphosphatase activity,nucleoside-triphosphatase activity	plasma membrane,integral to membrane	3	1.77	0.02
potassium channel, subfamily K, member 7	KCNK7	NM_033347.1	ion transport,potassium ion transport	voltage-gated ion channel activity,potassium channel activity,potassium ion binding	membrane,integral to membrane	11	1.77	0.03
T-box 19	TBX19	NM_005149.1	anatomical structure morphogenesis,pituitary gland development,regulation of cell proliferation,cell fate commitment,positive regulation of transcription from RNA polymerase II promoter	transcription factor activity,RNA polymerase II transcription factor activity,protein binding	nucleus,nucleolus	1	1.7683	0.0134
solute carrier family 10 (sodium/bile acid cotransporter family), member 2	SLC10A2	NM_000452.1	ion transport,sodium ion transport,organic anion transport,bile acid and bile salt transport	bile acid:sodium symporter activity,symporter activity,sodium ion binding	proteasome complex,nucleus,plasma membrane,integral to plasma membrane,apical plasma membrane	13	1.764	0.0379
DEP domain containing 1	DEPDC1	AL138789.12	intracellular signaling cascade	GTPase activator activity	intracellular,nucleus	1	1.76	0.02
erythrocyte membrane protein band 4.1 like 4B	EPB41L4B	NM_019114.2	---	structural constituent of cytoskeleton,binding,cytoskeletal protein binding	cytoplasm,cytoskeleton,extrinsic to membrane	9	1.76	0
splicing factor 3a, subunit 2, 66kDa	SF3A2	NM_007165.4	nuclear mRNA 3'-splice site recognition,nuclear mRNA splicing, via spliceosome,RNA splicing	nucleic acid binding,zinc ion binding,metal ion binding	intracellular,nucleus,spliceosomal complex,small nuclear ribonucleoprotein complex	19	1.7562	0.0095
mediator complex subunit 15	MED15	U80745.1	regulation of transcription from RNA polymerase II promoter,regulation of transcription	protein binding,RNA polymerase II transcription mediator activity	nucleus,cytoplasm,Golgi apparatus,mediator complex	22	1.75	0.05
	LOC256374	XM_170597.3	---	---	---	3	1.75	0
motilin receptor	MLNR	NM_001507.1	signal transduction,G-protein coupled receptor protein signaling pathway,digestion	receptor activity,growth hormone-releasing hormone receptor activity	plasma membrane,integral to plasma membrane	13	1.7454	0.0271
TP53 target 5	TP53TG5	NM_014477.2	intracellular signaling cascade,negative regulation of cell growth	molecular_function	---	20	1.7421	0.037
cytochrome P450, family 11, subfamily B, polypeptide 2	CYP11B2	NM_000498.2	regulation of blood volume by renal aldosterone,renal water homeostasis,lipid metabolic process,aldosterone biosynthetic process,cortisol biosynthetic process,potassium ion homeostasis,sodium ion homeostasis,oxidation reduction	monooxygenase activity,steroid 11-beta-monooxygenase activity,electron carrier activity,heme binding,metal ion binding,corticosterone 18-monooxygenase activity	mitochondrion,mitochondrial inner membrane,membrane	8	1.74	0.02
rhomboid 5 homolog 2 (Drosophila)	RHBDF2	BC016034.1	---	---	endoplasmic reticulum,membrane,integral to membrane	17	1.74	0.03
supervillin	SVIL	NM_021738.1	cytoskeleton organization,skeletal muscle tissue development	calcium ion binding,actin filament binding	podosome,nucleus,cytoplasm,plasma membrane,cell projection,costamere	10	1.74	0.01
	LOC200810	NM_001015050.1	---	---	---	3	1.7382	0.0038
WW domain containing transcription regulator 1	WWTR1	NM_015472.3		transcription coactivator activity,transcription corepressor activity,protein binding,transcription regulator activity,protein homodimerization activity	nucleus,transcription factor complex,nucleolus,cytoplasm	3	1.7356	0.0287
	MRPL53	NM_053050.2	---	---	---	2	1.7305	0.041
integrator complex subunit 5	INTS5	NM_030628.1	snRNA processing	protein binding	nucleus,membrane,integral to membrane,integrator complex	11	1.7303	0.0339
NLR family, CARD domain containing 5	NLRC5	NM_032206.2	---	nucleotide binding,protein binding,ATP binding	cytoplasm	16	1.73	0.04
peptidyl arginine deiminase, type II	PADI2	NM_007365.1	protein modification process,peptidyl-citrulline biosynthetic process from peptidyl-arginine	protein-arginine deiminase activity,calcium ion binding,hydrolase activity	cytoplasm	1	1.73	0.01
SUMO1/sentrin/SMT3 specific peptidase 3	SENP3	AK000923.1	proteolysis,protein metabolic process,modification-dependent protein catabolic process	ubiquitin-specific protease activity,protein binding,peptidase activity,cysteine-type peptidase activity	nucleus,nucleoplasm,nucleolus,MLL1 complex	17	1.73	0.03
WNT1 inducible signaling pathway protein 3	WISP3	BC105941.1	regulation of cell growth,signal transduction,cell-cell signaling	insulin-like growth factor binding,growth factor activity	extracellular region,soluble fraction	6	1.73	0.05
advanced glycosylation end product-specific receptor	AGER	U89336.1	inflammatory response,cell surface receptor linked signal transduction,JAK-STAT cascade,nervous system development,brain development,aging,positive regulation of smooth muscle cell proliferation,induction of positive chemotaxis	transmembrane receptor activity,protein binding,advanced glycation end-product receptor activity	extracellular region,extracellular space,plasma membrane,integral to plasma membrane,basal plasma membrane	6	1.7252	0.0041
hypothetical FLJ23584	CTA-216E10.6	NM_024588.3	---	---	---	22	1.7252	0.0019
chromosome 16 open reading frame 62	C16orf62	NM_020314.3	---	---	membrane,integral to membrane	16	1.72	0.03
NOP2 nucleolar protein homolog (yeast)	NOP2	BC106072.1	rRNA processing,positive regulation of cell proliferation	RNA binding,protein binding,S-adenosylmethionine-dependent methyltransferase activity,transferase activity	nucleus,nucleolus	12	1.72	0.04
serine hydroxymethyltransferase 2 (mitochondrial)	SHMT2	AK055053.1	glycine metabolic process,L-serine metabolic process,one-carbon metabolic process	glycine hydroxymethyltransferase activity,protein binding,transferase activity,pyridoxal phosphate binding	mitochondrion,mitochondrial nucleoid	12	1.72	0.03
ubiquitin specific peptidase 2	USP2	BC002854.1	ubiquitin-dependent protein catabolic process	cysteine-type endopeptidase activity,ubiquitin thiolesterase activity,protein binding,peptidase activity	cytoplasm,centrosome,plasma membrane	11	1.72	0.03
PROP paired-like homeobox 1	PROP1	NM_006261.2		chromatin binding,transcription factor activity,RNA polymerase II transcription factor activity,beta-catenin binding,protein C-terminus binding,sequence-specific DNA binding	nucleus,transcription factor complex	5	1.7192	0.0134
Fas apoptotic inhibitory molecule 2	FAIM2	NM_012306.2	apoptosis,anti-apoptosis,central nervous system development	protein binding	plasma membrane,integral to membrane,cell junction,synapse,postsynaptic membrane	12	1.7165	0.0322
chromosome 16 open reading frame 59	C16orf59	NM_025108.1	---	---	---	16	1.7127	0.0187
calcyon neuron-specific vesicular protein	CALY	NM_015722.2	dopamine receptor signaling pathway,positive regulation of endocytosis,clathrin coat assembly	clathrin light chain binding,dopamine receptor binding	plasma membrane,integral to plasma membrane,cytoplasmic vesicle	10	1.7116	0.0107
---	---	AC104849.2	---	---	---		1.7037	0.0182
Interleukin 20 receptor, alpha	IL20RA	NM_014432.2	blood coagulation	receptor activity	membrane,integral to membrane	6	1.7035	0.0219
---	---	AC012031.17	---	---	---		1.7033	0.0269
		CR624432.1	---	---	---		1.7002	0.0128
High-mobility group 20B	HMG20B	NM_006339.1	regulation of transcription, DNA-dependent,cell cycle,chromatin modification	transcription factor activity,protein binding	nucleus	19	1.7	0.03
tocopherol (alpha) transfer protein-like	TTPAL	NM_024331.2	transport	transporter activity	intracellular	20	1.7	0.01
zinc finger protein 609	ZNF609	NM_015042.1	---	zinc ion binding,metal ion binding	intracellular,nucleus	15	1.7	0.04
ribonuclease P/MRP 38kDa subunit	RPP38	BC029494.1	tRNA processing	ribonuclease P activity,protein binding,hydrolase activity	nucleus,nucleolar ribonuclease P complex,nucleolus	10	1.6977	0.0256
	LOC286526	BC101172.1	---	---	---		1.6965	0.0408
Fibrinogen alpha chain	FGA	BC101935.1	signal transduction,platelet activation,protein polymerization,response to calcium ion	receptor binding,protein binding, bridging,eukaryotic cell surface binding	extracellular region,fibrinogen complex,plasma membrane,external side of plasma membrane,platelet alpha granule lumen	4	1.69	0.02
SET domain containing 1A	SETD1A	NM_014712.1	chromatin modification,regulation of transcription	nucleotide binding,RNA binding,protein binding,methyltransferase activity,transferase activity,histone-lysine N-methyltransferase activity	nucleus,nuclear speck,histone methyltransferase complex	16	1.69	0.05
urotensin 2	UTS2	NM_006786.2	muscle contraction,synaptic transmission,regulation of blood pressure	hormone activity	extracellular region,extracellular space	1	1.69	0.05
	WDR21C	NM_152418.2	---	---	---	8	1.6874	0.0424
---	---	AB025028.1	---	---	---		1.6872	0.0024
translocated promoter region (to activated MET oncogene)	TPR	NM_003292.1	translation,seryl-tRNA aminoacylation,protein import into nucleus,mitotic cell cycle spindle assembly checkpoint,protein transport,mRNA transport,transmembrane transport	nucleotide binding,serine-tRNA ligase activity,protein binding,ATP binding	kinetochore,nucleus,nuclear pore,nucleoplasm,cytoplasm,membrane	1	1.6808	0.0196
G protein-coupled receptor 34	GPR34	AL627402.10	intracellular protein transport,signal transduction,G-protein coupled receptor protein signaling pathway	receptor activity,G-protein coupled receptor activity,protein C-terminus binding,PDZ domain binding,protein complex binding,neurexin binding,purinergic nucleotide receptor activity, G-protein coupled	membrane fraction,soluble fraction,cytoplasm,plasma membrane,integral to plasma membrane,dendrite,protein complex	X	1.68	0.02
phenylalanine hydroxylase	PAH	NM_000277.1		phenylalanine 4-monooxygenase activity,iron ion binding,amino acid binding,protein homodimerization activity,metal ion binding,cofactor binding	---	12	1.6697	0.045
chromosome 12 open reading frame 44	C12orf44	NM_021934.3	autophagic vacuole assembly,autophagy	protein complex binding	pre-autophagosomal structure,cytoplasm	12	1.66	0.04
dystrobrevin, beta	DTNB	Y15722.1	---	calcium ion binding,protein binding,zinc ion binding	cytoplasm,synapse	2	1.66	0.05
WD repeat domain 77	WDR77	NM_024102.2	spliceosomal snRNP assembly	protein binding,ligand-dependent nuclear receptor transcription coactivator activity	nucleus,cytoplasm	1	1.66	0.03
phospholipase A1 member A	PLA1A	NM_015900.1	phosphatidylserine metabolic process,lipid catabolic process	phospholipase A1 activity,hydrolase activity	extracellular region	3	1.652	0.0167
branched chain aminotransferase 1, cytosolic	BCAT1	NM_005504.4	G1/S transition of mitotic cell cycle,metabolic process,cell proliferation,branched chain family amino acid biosynthetic process,branched chain family amino acid catabolic process	branched-chain-amino-acid transaminase activity,transferase activity,identical protein binding	cytoplasm,cytosol	12	1.65	0.01
Keratin 7	KRT7	NM_005556.3	DNA replication,regulation of translation,cytoskeleton organization,interspecies interaction between organisms,interphase	structural molecule activity,protein binding	cytoplasm,keratin filament	12	1.65	0.01
Nuclear factor I/A	NFIA	AK024964.1	DNA replication,regulation of transcription, DNA-dependent,viral genome replication	transcription factor activity,transcription factor binding	intracellular,nucleus,cytoplasm,plasma membrane	1	1.65	0.05
	LOC152078	BC010062.2	---	---	---		1.649	0.0287
	RIMBP3	AL133030.1	---	---	---	22	1.6428	0.0207
endothelin receptor type A	EDNRA	NM_001957.1		endothelin-A receptor activity,phosphoinositide phospholipase C activity,receptor activity,G-protein coupled receptor activity,protein binding	plasma membrane,integral to plasma membrane,T-tubule,nuclear membrane	4	1.64	0.02
hemicentin 1	HMCN1	NM_031935.1	visual perception,bioluminescence,protein-chromophore linkage,response to stimulus	calcium ion binding	extracellular region,basement membrane	1	1.64	0.02
IKAROS family zinc finger 4 (Eos)	IKZF4	AF230809.1	regulation of transcription	transcription factor activity,zinc ion binding,transcription repressor activity,metal ion binding	intracellular,nucleus	12	1.64	0.02
p21 protein (Cdc42/Rac)-activated kinase 3	PAK3	NM_002578.2	protein amino acid phosphorylation,multicellular organismal development	nucleotide binding,magnesium ion binding,protein serine/threonine kinase activity,ATP binding,transferase activity,SH3 domain binding	---	X	1.64	0.01
phospholipase C, beta 1 (phosphoinositide-specific)	PLCB1	AL049593.10	oxygen and reactive oxygen species metabolic process,intracellular signaling cascade,learning,memory,lipid catabolic process,phosphoinositide metabolic process	phosphoinositide phospholipase C activity,signal transducer activity,calcium ion binding,hydrolase activity,enzyme binding	membrane fraction,nucleus,cytoplasm,cytosol	20	1.64	0.04
t-complex 11 homolog (mouse)	TCP11	NM_018679.2	multicellular organismal development,spermatogenesis,cell differentiation	---	membrane,integral to membrane	6	1.64	0.03
Tensin 1	TNS1	AF116610.1	cell-substrate junction assembly,cell migration	actin binding,protein binding	cytoplasm,cytoskeleton,focal adhesion,cell-substrate junction	2	1.64	0.04
---	---	AL139382.12	---	---	---		1.6362	0.017
		AB073659.1	---	---	---		1.6359	0.0379
thymocyte nuclear protein 1	THYN1	CR608028.1	---	---	nucleus	11	1.6327	0.016
pellino homolog 2 (Drosophila)	PELI2	NM_021255.1	---	protein binding	cytosol,membrane,protein complex	14	1.63	0.05
sialic acid binding Ig-like lectin 9	SIGLEC9	NM_014441.1	cell adhesion,cell surface receptor linked signal transduction	protein binding,sugar binding	integral to plasma membrane,membrane	19	1.63	0.04
	LOC222967	NM_173565.1	---	---	---		1.63	0.04
---	---	AC114750.4	---	---	---		1.6258	0.0251
prostaglandin E synthase	PTGES	AL592219.16	prostaglandin metabolic process,signal transduction,negative regulation of cell proliferation	isomerase activity,prostaglandin-E synthase activity	membrane fraction,nuclear envelope lumen,cytoplasm,microsome,membrane,integral to membrane	9	1.6247	0.0434
ADAM metallopeptidase domain 11	ADAM11	NM_002390	proteolysis,integrin-mediated signaling pathway	metalloendopeptidase activity,integrin binding,zinc ion binding	plasma membrane,integral to membrane	17	1.62	0.04
inositol 1,3,4-triphosphate 5/6 kinase	ITPK1	U51336.1	signal transduction,inositol trisphosphate metabolic process	nucleotide binding,magnesium ion binding,ATP binding,kinase activity,transferase activity,hydrolase activity,isomerase activity,inositol-1,3,4-trisphosphate 5/6-kinase activity,inositol tetrakisphosphate 1-kinase activity	intracellular	14	1.62	0.04
kinesin family member 26A	KIF26A	XM_050278.7	regulation of cell growth by extracellular stimulus,microtubule-based movement,negative regulation of signal transduction,enteric nervous system development	nucleotide binding,microtubule motor activity,ATP binding,microtubule binding,ATPase activity	microtubule	14	1.62	0.03
Myeloid/lymphoid or mixed-lineage leukemia (trithorax homolog, Drosophila)	MLL	AF272381.1			nuclear part,MLL1 complex	11	1.62	0.04
paired box 2	PAX2	NM_003990.2	mesenchymal to epithelial transition involved in metanephros morphogenesis,transcription from RNA polymerase II promoter,multicellular organismal development,axonogenesis,visual perception,cell differentiation,regulation of transcription	DNA binding,promoter binding	nucleus,microtubule organizing center,centriolar satellite	10	1.62	0.04
amyloid beta (A4) precursor-like protein 1	APLP1	BC013850.1	mRNA polyadenylation,regulation of translation,endocytosis,apoptosis,cell adhesion,nervous system development,cell death,organ morphogenesis,extracellular matrix organization,forebrain development	copper ion binding,heparin binding,zinc ion binding,identical protein binding,metal ion binding	basement membrane,membrane fraction,cytoplasm,plasma membrane,integral to membrane	19	1.6105	0.0295
cytochrome P450, family 4, subfamily X, polypeptide 1	CYP4X1	NM_178033.1	oxidation reduction	monooxygenase activity,electron carrier activity,heme binding,metal ion binding,aromatase activity	endoplasmic reticulum,microsome,membrane,extrinsic to membrane	1	1.61	0.04
family with sequence similarity 82, member A2	FAM82A2	NM_018145.1	apoptosis,cell differentiation	protein binding	spindle pole,nucleus,cytoplasm,mitochondrion,cytoskeleton,microtubule,membrane,integral to membrane	15	1.61	0.02
phospholipase A2, group IB (pancreas)	PLA2G1B	NM_000928.2		receptor binding,calcium ion binding,hydrolase activity,bile acid binding,cell surface binding,calcium-dependent phospholipase A2 activity	extracellular region,extracellular space,secretory granule	12	1.61	0.04
---	---	CR601768.1	---	---	---		1.6064	0.0367
		AC012310.5	---	---	---		1.6061	0.0233
---	---	BC066987.1	---	---	---		1.6044	0.04
dermatan sulfate epimerase	DSE	NM_013352.1	dermatan sulfate biosynthetic process	isomerase activity,chondroitin-glucuronate 5-epimerase activity	endoplasmic reticulum,Golgi apparatus,membrane,integral to membrane	6	1.6	0.05
zinc finger protein 350	ZNF350	NM_021632.3	regulation of transcription, DNA-dependent,negative regulation of transcription	DNA binding,protein binding,zinc ion binding,transcription repressor activity,metal ion binding	intracellular,nucleus,nucleolus,cytoplasm,nuclear matrix,transcriptional repressor complex	19	1.5941	0.0272
anterior pharynx defective 1 homolog B (C. elegans)	APH1B	NM_031301.2	apoptosis,Notch signaling pathway,induction of apoptosis by extracellular signals,protein processing,membrane protein intracellular domain proteolysis,positive regulation of catalytic activity	protein binding,peptidase activity	plasma membrane,integral to membrane,transport vesicle	15	1.5917	0.0267
phosphoribosyl pyrophosphate synthetase 1	PRPS1	NM_002764.2		nucleotide binding,magnesium ion binding,ribose phosphate diphosphokinase activity,ATP binding,sugar binding,AMP binding,kinase activity,transferase activity,GDP binding,protein homodimerization activity,ADP binding	soluble fraction,cytosol,protein complex	X	1.5917	0.049
	LOC440819	XM_496518.1	---	---	---		1.5917	0.0157
brain and reproductive organ-expressed (TNFRSF1A modulator)	BRE	BC001251.1	double-strand break repair,apoptosis,response to DNA damage stimulus,signal transduction,response to ionizing radiation,chromatin modification,G2/M transition DNA damage checkpoint,positive regulation of DNA repair,positive regulation of anti-apoptosis	peroxisome targeting sequence binding,tumor necrosis factor receptor binding,protein binding,polyubiquitin binding	nuclear ubiquitin ligase complex,nucleus,cytoplasm,BRCA1-A complex,BRISC complex	2	1.59	0.03
prune homolog (Drosophila)	PRUNE	NM_021222.1	---	inorganic diphosphatase activity,protein binding,hydrolase activity,manganese ion binding,metal ion binding	nucleus,cytoplasm,focal adhesion,cell junction	1	1.59	0.03
---	---	AC009930.7	---	---	---		1.5854	0.0359
KDEL (Lys-Asp-Glu-Leu) endoplasmic reticulum protein retention receptor 3	KDELR3	BC001277.1	protein retention in ER lumen,protein transport,vesicle-mediated transport	receptor activity,ER retention sequence binding	endoplasmic reticulum,membrane,integral to membrane	22	1.5844	0.0017
sodium channel, voltage-gated, type X, alpha subunit	SCN10A	NM_006514.1	ion transport,sodium ion transport,sensory perception,transmembrane transport	voltage-gated ion channel activity,voltage-gated sodium channel activity,protein binding,sodium ion binding	voltage-gated sodium channel complex,membrane,integral to membrane	3	1.5808	0.0382
EGF-containing fibulin-like extracellular matrix protein 1	EFEMP1	AY004330.1	visual perception	calcium ion binding,protein binding	extracellular region,proteinaceous extracellular matrix	2	1.58	0.03
somatostatin receptor 2	SSTR2	NM_001050.2		receptor activity,G-protein coupled receptor activity,somatostatin receptor activity,protein binding,PDZ domain binding	membrane fraction,plasma membrane,integral to plasma membrane	17	1.58	0.01
transmembrane protein 25	TMEM25	AK096260.1	---	---	extracellular region,plasma membrane,integral to membrane	11	1.58	0.01
---	---	AC118141.4	---	---	---		1.5768	0.045
		BC105995.1	---	---	---		1.5761	0.0319
syntrophin, gamma 1	SNTG1	NM_018967.2	cell communication	actin binding,protein binding	nucleus,cytoplasm,cytoskeleton,syntrophin complex	8	1.5735	0.0186
	FAM66E	XM_499105.1	---	---	---	8	1.5717	0.0081
---	---	AC027228.16	---	---	---		1.5703	0.0308
aminocarboxymuconate semialdehyde decarboxylase	ACMSD	NM_138326.1	metabolic process,quinolinate metabolic process	aminocarboxymuconate-semialdehyde decarboxylase activity,lyase activity	cytosol	2	1.57	0.02
cysteine-rich secretory protein LCCL domain containing 2	CRISPLD2	NM_031476.1	extracellular matrix organization	heparin binding	extracellular region,transport vesicle,extracellular matrix	16	1.57	0.04
MCF.2 cell line derived transforming sequence	MCF2	NM_005369.2	apoptosis,intracellular signaling cascade,induction of apoptosis by extracellular signals,regulation of Rho protein signal transduction	guanyl-nucleotide exchange factor activity,Rho guanyl-nucleotide exchange factor activity,protein binding	intracellular,membrane fraction,cytoplasm,cytosol,cytoskeleton,membrane	X	1.57	0.02
NADH dehydrogenase (ubiquinone) Fe-S protein 1, 75kDa (NADH-coenzyme Q reductase)	NDUFS1	NM_005006.5		NADH dehydrogenase activity,iron ion binding,protein binding,NADH dehydrogenase (ubiquinone) activity,electron carrier activity,metal ion binding,2 iron, 2 sulfur cluster binding,4 iron, 4 sulfur cluster binding	mitochondrion,mitochondrial inner membrane,mitochondrial respiratory chain complex I,mitochondrial intermembrane space,membrane,respiratory chain	2	1.57	0.05
Secretion regulating guanine nucleotide exchange factor	SERGEF	NM_012139.2	signal transduction,negative regulation of protein secretion	guanyl-nucleotide exchange factor activity,Ran guanyl-nucleotide exchange factor activity,protein binding	nucleus,cytoplasm	11	1.57	0.02
	FOXO3B	NG_001119.1	---	---	---	17	1.57	0.04
neurocan	NCAN	NM_004386.1	cell adhesion,regulation of synapse structural plasticity	binding,calcium ion binding,sugar binding,hyaluronic acid binding	---	19	1.5661	0.0214
complement component 4 binding protein, alpha	C4BPA	NM_000715.3	complement activation, classical pathway,innate immune response	protein binding	extracellular region	1	1.5654	0.0466
	LOC442434	XM_498343.1	---	---	---	9	1.5648	0.008
---	---	AC016769.10	---	---	---		1.5635	0.041
chromosome 19 open reading frame 33	C19orf33	NM_033520.1	biological_process	---	nucleus,nucleolus	19	1.5623	0.0405
---	---	AC126335.16	---	---	---		1.5613	0.0084
		AL133387.8	---	---	---		1.561	0.0351
BAI1-associated protein 2-like 1	BAIAP2L1	NM_018842.3	signal transduction,biological_process,filopodium assembly	molecular_function,actin binding,cytoskeletal adaptor activity,SH3 domain binding	cellular_component	7	1.56	0.05
cryptochrome 1 (photolyase-like)	CRY1	NM_004075.2	DNA repair,circadian rhythm,protein-chromophore linkage,regulation of transcription,response to stimulus	nucleotide binding,DNA binding,DNA photolyase activity,protein binding,G-protein coupled photoreceptor activity	nucleus,cytoplasm,mitochondrion	12	1.56	0.03
ribosomal protein S8	RPS8	NM_001012.1	translational elongation	molecular_function,structural constituent of ribosome,protein binding	intracellular,cytoplasm,cytosol,ribosome,cytosolic small ribosomal subunit	1	1.56	0.04
zinc finger protein 174	ZNF174	AF542096.1	negative regulation of transcription from RNA polymerase II promoter,regulation of transcription, DNA-dependent	transcription factor activity,protein binding,zinc ion binding,metal ion binding	intracellular,nucleus,nucleolus,cytoplasm,cytoskeleton	16	1.56	0.03
Proprotein convertase subtilisin/kexin type 5	PCSK5	NM_006200.2		serine-type endopeptidase activity,peptidase activity,peptide binding	extracellular region,extracellular space,Golgi apparatus,Golgi lumen,secretory granule	9	1.5568	0.033
	OR51S1	NM_001004758.1	---	---	---	11	1.5516	0.0145
DAZ associated protein 1	DAZAP1	BC012062.1	multicellular organismal development,spermatogenesis,cell differentiation	nucleotide binding,RNA binding	nucleus,nucleolus,cytoplasm	19	1.55	0.04
triggering receptor expressed on myeloid cells 2	TREM2	NM_018965.1	humoral immune response	receptor activity	extracellular region,plasma membrane,integral to membrane	6	1.55	0.04
ubiquitin specific peptidase 32	USP32	NM_032582.3	ubiquitin-dependent protein catabolic process	ubiquitin thiolesterase activity,calcium ion binding,peptidase activity,cysteine-type peptidase activity	membrane,anchored to membrane	17	1.55	0.04
sparc/osteonectin, cwcv and kazal-like domains proteoglycan (testican) 3	SPOCK3	NM_016950.1	signal transduction,peptide cross-linking via chondroitin 4-sulfate glycosaminoglycan	enzyme inhibitor activity,calcium ion binding,glycosaminoglycan binding,metalloendopeptidase inhibitor activity	extracellular region,proteinaceous extracellular matrix	4	1.5489	0.0155
C-type lectin domain family 1, member A	CLEC1A	NM_016511.2	defense response,cell surface receptor linked signal transduction	transmembrane receptor activity,binding,sugar binding	intracellular,integral to plasma membrane,membrane	12	1.5484	0.0149
---	---	AC018445.21	---	---	---		1.5477	0.0306
		AC106897.5	---	---	---		1.5446	0.0333
---	---	AC021146.7	---	---	---		1.5417	0.0223
		AC097451.2	---	---	---		1.541	0.0115
leucine-rich repeat LGI family, member 2	LGI2	NM_018176.2	---	protein binding	extracellular region	4	1.54	0.01
transferrin	TF	NM_001063.2	ion transport,iron ion transport,cellular iron ion homeostasis	protein binding,ferric iron binding,metal ion binding	extracellular region,early endosome,late endosome,coated pit,basal plasma membrane,apical plasma membrane,endocytic vesicle,secretory granule,perinuclear region of cytoplasm,recycling endosome	3	1.54	0.05
	CHRFAM7A	NM_139320.1	---	---	---	15	1.54	0.02
---	---	AL035419.12	---	---	---		1.5383	0.0192
	LOC391051	XM_497688.1	---	---	---		1.5362	0.0372
HECT, C2 and WW domain containing E3 ubiquitin protein ligase 1	HECW1	NM_015052.2	protein modification process,modification-dependent protein catabolic process	protein binding,ligase activity,acid-amino acid ligase activity	intracellular,cytoplasm	7	1.536	0.0379
collagen, type XX, alpha 1	COL20A1	NM_020882.1	cell adhesion	structural molecule activity	extracellular region,extracellular space	20	1.53	0.04
V-rel reticuloendotheliosis viral oncogene homolog A (avian)	RELA	BC033522.1			nucleus,nucleoplasm,transcription factor complex,cytoplasm,cytosol	11	1.53	0.04
---	---	AL359737.16	---	---	---		1.5283	0.033
ARP2 actin-related protein 2 homolog (yeast)	ACTR2	BC014546.1	cellular component movement	nucleotide binding,actin binding,protein binding,ATP binding	cytoplasm,Arp2/3 protein complex,cell projection	2	1.5282	0.0377
lengsin, lens protein with glutamine synthetase domain	LGSN	NM_016571.1	glutamine biosynthetic process,nitrogen compound metabolic process	catalytic activity,glutamate-ammonia ligase activity	---	6	1.5222	0.0315
---	---	AL096769.7	---	---	---		1.5206	0.0387
G protein-coupled receptor 116	GPR116	NM_015234.3	neuropeptide signaling pathway	G-protein coupled receptor activity	plasma membrane,integral to membrane	6	1.52	0.04
polymerase (DNA directed), epsilon 3 (p17 subunit)	POLE3	NM_017443.3	DNA replication	DNA-directed DNA polymerase activity,protein binding,transferase activity,nucleotidyltransferase activity,sequence-specific DNA binding	intracellular,nucleus	9	1.5169	0.0174
---	---	CR749503.1	---	---	---		1.5154	0.0187
	LOC126917	AK024480.1	---	---	---		1.513	0.0446
	LOC401127	CR619269.1	---	---	---	4	1.5118	0.049
---	---	AC018866.9	---	---	---		1.511	0.0088
protein O-linked mannose beta1,2-N-acetylglucosaminyltransferase	POMGNT1	NM_017739.1	protein amino acid N-linked glycosylation,protein amino acid O-linked glycosylation	alpha-1,3-mannosylglycoprotein 2-beta-N-acetylglucosaminyltransferase activity,transferase activity, transferring glycosyl groups,manganese ion binding,beta-1,3-galactosyl-O-glycosyl-glycoprotein beta-1,3-N-acetylglucosaminyltransferase activity	Golgi membrane,microsome,Golgi apparatus,membrane,integral to membrane	1	1.51	0.03
synaptotagmin-like 1	SYTL1	NM_032872.1	intracellular protein transport,exocytosis	Rab GTPase binding,neurexin binding	membrane fraction,soluble fraction,plasma membrane,extrinsic to plasma membrane,melanosome	1	1.51	0.04
zinc finger protein 501	ZNF501	NM_145044.1	regulation of transcription	DNA binding,zinc ion binding,metal ion binding	intracellular,nucleus	3	1.51	0.04
	LOC163233	XM_290865.4	---	---	---		1.51	0.02
---	---	AC002351.2	---	---	---		1.5014	0.0359

## Sheet: Down regulated
Table S3
Gene Name	Gene.symbol	Accession	Biological Process	Molecular Function	Cellular Component	Chromosome	Fold.change	p.value
Homo sapiens chromosome 17, clone RP11-410N7	---	AC091113.7	---	---	---		-4.6057	0.0031
ribosomal protein, large, P0	RPLP0	BC019014.2	translational elongation,ribosome biogenesis,interspecies interaction between organisms	RNA binding,structural constituent of ribosome,protein binding	intracellular,cytoplasm,cytosol,ribosome,cytosolic large ribosomal subunit	12	-3.9015	0.0379
Y box binding protein 1	YBX1	NM_004559.2	regulation of transcription, DNA-dependent,transcription from RNA polymerase II promoter,mRNA processing,RNA splicing,CRD-mediated mRNA stabilization	double-stranded DNA binding,single-stranded DNA binding,transcription factor activity,RNA binding,protein binding,transcription repressor activity	nucleus,cytoplasm,CRD-mediated mRNA stability complex,histone pre-mRNA 3'end processing complex	1	-3.88	0.02
Homo sapiens heat shock protein 90kDa alpha (cytosolic), class Bmember 3 (pseudogene)	HSP90AB3P	NG_003015.1	---	---	---	4	-3.8466	0
Homo sapiens chromosome 3 clone RP11-241K18, complete sequence	---	AC104850.2	---	---	---		-3.656	0.0061
Homo sapiens eukaryotic translation elongation factor 1 alpha 1(EEF1A1), mRNA	---	NM_001402.5	---	---	---		-3.48	0.0456
GTPase, IMAP family member 7	GIMAP7	NM_153236.3	---	nucleotide binding,GTP binding	---	7	-3.4483	0.0167
Human DNA sequence from clone RP11-526P5 on chromosome 10 Containstwo novel genes and three CpG islands, complete sequence	---	AL713851.8	---	---	---		-3.237	0.0008
PREDICTED: Homo sapiens similar to Eukaryotic translationelongation factor 1 alpha 1 (LOC387845), mRNA	LOC387845	XM_370684.2	---	---	---	12	-3.1101	0.0019
Homo sapiens chromosome 11, clone RP11-258H15, complete sequence	---	AC118002.2	---	---	---		-3.11	0.0052
gametogenetin binding protein 2	GGNBP2	NM_024835.2	multicellular organismal development,spermatogenesis,cell differentiation	---	cytoplasmic membrane-bounded vesicle	17	-2.97	0.0008
Homo sapiens BarH-like homeobox 2 (BARHL2), mRNA	BARHL2	NM_020063.1	---	---	---	1	-2.8778	0.0369
Immunoglobulin kappa constant	IGKC	J00241.1	immune response	antigen binding,protein binding	extracellular region	2	-2.87	0.03
chromosome 6 open reading frame 48	C6orf48	BC066330.1	---	---	---	6	-2.81	0.02
Human DNA sequence from clone WI2-3658N16 on chromosome 1, complete sequence.	---	CR853295.9	---	---	---		-2.8022	0.0049
---	LOC389848	XM_372204.3	---	---	---		-2.652	0.0127
docking protein 7	DOK7	NM_173660.2	---	insulin receptor binding	plasma membrane,extrinsic to membrane,cell junction,synapse	4	-2.63	0.04
Homo sapiens cDNA FLJ40027 fis, clone STOMA2008614.	---	AK097346.1	---	---	---		-2.5922	0.0069
Homo sapiens chromosome 19, cosmid F16403	---	AC005777.1	---	---	---		-2.5176	0.0061
ubiquilin 4	UBQLN4	NM_020131.3	biological_process	identical protein binding	nucleus,cytoplasm,endoplasmic reticulum,endoplasmic reticulum membrane,cytosol	1	-2.51	0.01
Homo sapiens BAC clone RP11-1195P3 from UL,	---	AC128673.4	---	---	---		-2.5015	0.0157
Human DNA sequence from clone RP11-427L15 on chromosome 10 Containsthe 3' end of a novel gene (MGC33215)	---	AL139407.11	---	---	---		-2.4612	0.0055
Homo sapiens cDNA FLJ40635 fis, clone THYMU2015825	---	AK097954.1	---	---	---		-2.4266	0.0148
Homo sapiens chromosome 10 clone RP11-572P18	---	AC073587.6	---	---	---		-2.3785	0.031
Homo sapiens 12 BAC RP11-153F5 (Roswell Park Cancer Institute Human BAC Library)	---	AC107016.20	---	---	---		-2.353	0.036
Homo sapiens hypothetical LOC151363 (LOC151363), mRNA.	LOC151363	XM_087182.4	---	---	---		-2.3219	0.019
Homo sapiens mRNA; cDNA DKFZp313P052 (from clone DKFZp313P052).	LOC552889	BX647460.2	---	---	---	12	-2.32	0.04
Homo sapiens BAC clone RP11-457A20 from 2,	---	AC019102.13	---	---	---		-2.2972	0.0361
Homo sapiens NY-REN-57 antigen mRNA, partial cds	---	AF155114.1	---	---	---		-2.2865	0.0089
immunoglobulin lambda-like polypeptide 1	IGLL1	BC030239.1	immune response	---	extracellular region,membrane	22	-2.2853	0.0167
solute carrier family 43, member 2	SLC43A2	AF289592.1	amino acid transport,transmembrane transport	amino acid transmembrane transporter activity	plasma membrane,integral to membrane	17	-2.27	0.02
Homo sapiens, clone RP11-142A23,	---	AC078906.6	---	---	---		-2.249	0.0466
Homo sapiens chromosome 5, PAC clone 64m18 (LBNL H140),	---	AC005739.1	---	---	---		-2.2263	0.039
zinc finger protein 638	ZNF638	BC083513.1	RNA splicing	DNA binding,double-stranded DNA binding,RNA binding,zinc ion binding,metal ion binding	intracellular,nucleus,nucleoplasm,cytoplasm,nuclear speck	2	-2.22	0.01
ribosomal protein SA	RPSA	BC107567.1	translational elongation,cell adhesion	structural constituent of ribosome,receptor activity,ribosome binding	intracellular,nucleus,cytoplasm,cytosol,ribosome,plasma membrane,cytosolic small ribosomal subunit	3	-2.19	0.02
---	---	AF116715.1	---	---	---		-2.1818	0.0405
Rho GTPase activating protein 24	ARHGAP24	NM_001025616.1	angiogenesis,signal transduction,multicellular organismal development,cell differentiation	GTPase activator activity,protein binding	intracellular,cytoplasm,cytoskeleton,adherens junction,focal adhesion,cell junction,cell projection	4	-2.18	0.02
protein kinase, AMP-activated, gamma 2 non-catalytic subunit	PRKAG2	NM_016203.2			nucleoplasm,cytosol,AMP-activated protein kinase complex	7	-2.18	0.04
---	---	AK054626.1	---	---	---		-2.167	0.0001
---	LOC389289	NM_001014279.1	---	---	---		-2.1628	0.0195
RAB39B, member RAS oncogene family	RAB39B	NM_171998.2	small GTPase mediated signal transduction,protein transport	nucleotide binding,GTP binding	intracellular,plasma membrane	X	-2.1501	0.0013
chromosome 19 open reading frame 43	C19orf43	NM_024038.2	---	---	---	19	-2.15	0.01
---	LOC284352	XM_113978.6	---	---	---		-2.13	0.01
Human DNA sequence from clone RP11-22J15 on chromosome 13 Contains the 5' end of the LATS2 gene for LATS, large tumor suppressor, homolog 2 (LATS (large tumor suppressor, Drosophila) homolog 2), aribosomal protein S12 (40S ribosomal protein S12) (RPS12) pseudogene, a chromosome 9 open reading frame 12 (C9orf12)(INSP5K2, FLJ13161)pseudogene and two CpG islands	---	AL161613.23	---	---	---		-2.1277	0.04
hypothetical LOC441245	LOC441245	XM_499312.1	---	---	---	7	-2.1262	0.0379
family with sequence similarity 171, member A2	FAM171A2	XM_208993.5	---	---	membrane,integral to membrane	17	-2.1083	0.0008
thyroid hormone receptor interactor 10	TRIP10	NM_004240.2	endocytosis,signal transduction,actin cytoskeleton organization	lipid binding,identical protein binding	cytoplasm,lysosome,Golgi apparatus,cytoskeleton,plasma membrane,cell cortex,perinuclear region of cytoplasm	19	-2.1	0.04
---	FRG1B	NM_207350.1	---	---	---	20	-2.1	0.04
F-box and leucine-rich repeat protein 3	FBXL3	NM_012158.1	protein ubiquitination,modification-dependent protein catabolic process	ubiquitin-protein ligase activity,protein binding	ubiquitin ligase complex,nucleus,cytoplasm	13	-2.0897	0.0041
PREDICTED: Homo sapiens similar to expressed sequence AW125688(LOC441151), mRNA.	RP11-444E17.5	XM_496810.1	---	---	---		-2.0811	0.0178
adhesion molecule, interacts with CXADR antigen 1	AMICA1	NM_153206.1	cell adhesion	protein binding	plasma membrane,integral to membrane,cell junction	11	-2.08	0
family with sequence similarity 65, member B	FAM65B	AB002384.1	multicellular organismal development,muscle organ development,cell differentiation	binding	cytoplasm,mitochondrion,cytoskeleton,filopodium	6	-2.07	0.0008
PHD finger protein 11	PHF11	NM_016119.1	regulation of transcription	protein binding,zinc ion binding,metal ion binding	nucleus	13	-2.07	0
ribosomal L1 domain containing 1	RSL1D1	NM_015659.1	RNA processing,translation,regulation of protein localization	RNA binding,structural constituent of ribosome,protein binding	intracellular,nucleus,nucleolus,ribosome	16	-2.06	0.01
small nucleolar RNA host gene 12 (non-protein coding)	SNHG12	BC064589.1	---	---	---	1	-2.0589	0.0308
Homo sapiens chromosome 1 open reading frame 130 (C1orf130), mRNA	C1orf130	NM_001010980.2	---	---	---	1	-2.0553	0.034
Homo sapiens isolate IND23 mitochondrion, complete genome	---	DQ246833.1	---	---	---		-2.0502	0.0308
tripartite motif-containing 5	TRIM5	AF220026.1	response to virus,modification-dependent protein catabolic process,interspecies interaction between organisms	protein binding,zinc ion binding,ligase activity,protein homodimerization activity,metal ion binding	cytoplasmic mRNA processing body,intracellular,cytoplasm	11	-2.05	0.03
dedicator of cytokinesis 4	DOCK4	NM_014705.2	---	guanyl-nucleotide exchange factor activity,protein binding,GTP binding,SH3 domain binding,PDZ domain binding,Rac GTPase activator activity,Rac GTPase binding,GTPase binding	membrane,extrinsic to membrane,stereocilium	7	-2.05	0.02
chromosome 11 open reading frame 49	C11orf49	BC013988.2	---	---	---	11	-2.02	0.01
---	RP3-477H23.1	AB028966.3	---	---	---		-2.01	0.05
---	---	AC090458.5	---	---	---		-1.9947	0.0138
GRIP and coiled-coil domain containing 2	GCC2	AF273042.1	---	identical protein binding	cytoplasm,Golgi apparatus,membrane,extrinsic to membrane	2	-1.98	0.04
---	---	AC107077.5	---	---	---		-1.9797	0.013
immunoglobulin heavy constant mu	IGHM	X67301.1	immune response	antigen binding	extracellular region,membrane fraction,plasma membrane,integral to membrane	14	-1.96	0.02
hypothetical protein LOC375196	LOC375196	BC030087.2	---	---	---	2	-1.96	0.02
Homo sapiens forkhead box B2 (FOXB2), mRNA.	RP11-159H20.4	NM_001013735.1	---	---	---		-1.9566	0.0175
---	OR3A4	NM_001005334.1	---	---	---	17	-1.9543	0.0434
selenoprotein T	SELT	NM_016275.3	selenocysteine incorporation,cell redox homeostasis	selenium binding	---	3	-1.95	0.04
potassium channel tetramerisation domain containing 20	KCTD20	NM_173562.3	potassium ion transport	voltage-gated potassium channel activity,identical protein binding	voltage-gated potassium channel complex,membrane	6	-1.94	0.01
tuftelin 1	TUFT1	NM_020127.1	bone mineralization,odontogenesis	protein binding,structural constituent of tooth enamel	extracellular region,cytoplasm	1	-1.94	0
Homo sapiens aquaporin 12A (AQP12A), mRNA	AQP12A	NM_198998.1	---	---	---	2	-1.9375	0.0351
peroxiredoxin 6	PRDX6	NM_004905.2	response to oxidative stress,phospholipid catabolic process,lipid catabolic process,hydrogen peroxide catabolic process,cell redox homeostasis,oxidation reduction	glutathione peroxidase activity,phospholipase A2 activity,oxidoreductase activity,hydrolase activity,peroxiredoxin activity	nucleus,cytoplasm,lysosome,cytosol,cytoplasmic membrane-bounded vesicle	1	-1.9322	0.017
retinitis pigmentosa 2 (X-linked recessive)	RP2	NM_006915.1	GTP biosynthetic process,UTP biosynthetic process,CTP biosynthetic process,protein folding,visual perception,response to stimulus	nucleoside diphosphate kinase activity,binding,ATP binding,unfolded protein binding	plasma membrane	X	-1.9142	0.0068
HECT domain containing 2	HECTD2	NM_182765.1	protein modification process,modification-dependent protein catabolic process	ligase activity,acid-amino acid ligase activity	intracellular	10	-1.9	0.05
---	---	AK074635.1	---	---	---		-1.891	0.0378
chromosome 14 open reading frame 142	C14orf142	NM_032490.3	---	---	---	14	-1.8905	0.0434
---	---	AC011294.3	---	---	---		-1.8825	0.0136
sema domain, immunoglobulin domain (Ig), transmembrane domain (TM) and short cytoplasmic domain, (semaphorin) 4B	SEMA4B	BX537671.1	multicellular organismal development,nervous system development,cell differentiation	receptor activity	membrane,integral to membrane	15	-1.88	0.03
---	---	AC002400.1	---	---	---		-1.8762	0.0064
splicing factor, arginine/serine-rich 18	SFRS18	NM_032870.1	---	---	nucleus,nuclear speck	6	-1.87	0.03
---	---	AC005783.1	---	---	---		-1.8562	0.0069
---	---	AL161666.4	---	---	---		-1.8551	0.0458
---	KIAA1333	NM_017769.2	---	---	---	14	-1.85	0.03
---	---	AC116340.3	---	---	---		-1.8454	0.0219
fyn-related kinase	FRK	NM_002031.2	protein amino acid phosphorylation,negative regulation of cell proliferation,cell differentiation	nucleotide binding,non-membrane spanning protein tyrosine kinase activity,protein binding,ATP binding,transferase activity	intracellular,nucleus,cytoplasm	6	-1.8448	0.0094
CKLF-like MARVEL transmembrane domain containing 2	CMTM2	NM_144673.2	chemotaxis	cytokine activity	extracellular space,membrane,integral to membrane	16	-1.8399	0.0442
---	---	AL121827.34	---	---	---		-1.833	0.0271
laeverin	LVRN	NM_173800.3	proteolysis	peptidase activity,metallopeptidase activity,zinc ion binding,metal ion binding	membrane,integral to membrane	5	-1.83	0.03
---	---	AC010271.8	---	---	---		-1.8299	0.0494
Contains the 3' end of the gene for a protein related to the N terminus of tre (RNTRE) (KIAA0019), gene FLJ34168, a novel gene and a CpG island, complete sequence	---	AL590416.4	---	---	---		-1.8286	0.0339
potassium channel tetramerisation domain containing 7	KCTD7	NM_153033.1	potassium ion transport	voltage-gated potassium channel activity,protein binding	voltage-gated potassium channel complex,membrane	7	-1.8229	0.0308
family with sequence similarity 162, member A	FAM162A	NM_014367.3	---	---	membrane,integral to membrane	3	-1.82	0.01
---	LOC441597	XM_497279.1	---	---	---		-1.82	0.03
NADH dehydrogenase (ubiquinone) 1 beta subcomplex, 11, 17.3kDa	NDUFB11	NM_019056.2	transport,electron transport chain	---	mitochondrion,mitochondrial inner membrane,membrane,integral to membrane,respiratory chain	X	-1.8128	0.0061
collagen, type XXV, alpha 1	COL25A1	BC030649.1	---	beta-amyloid binding,heparin binding	extracellular region,extracellular space,integral to plasma membrane,membrane	4	-1.81	0.03
peroxisome proliferator-activated receptor alpha	PPARA	BC000052.2			nucleus	22	-1.81	0.03
glutamic-oxaloacetic transaminase 1, soluble (aspartate aminotransferase 1)	GOT1	NM_002079.1		L-aspartate:2-oxoglutarate aminotransferase activity,phosphatidylserine decarboxylase activity,pyridoxal phosphate binding,carboxylic acid binding	soluble fraction,cytoplasm,lysosome,cytosol,nerve terminal	10	-1.8023	0.0026
---	---	AC011155.13	---	---	---		-1.8015	0.0096
basic transcription factor 3, like 2	BTF3L2	M90355.1	regulation of transcription, DNA-dependent	transcription factor activity	nucleus	8	-1.8014	0.0456
---	C18orf23	AK091537.1	---	---	---	18	-1.8	0.01
ankyrin repeat domain 36	ANKRD36	NM_198555.1	---	---	---	2	-1.8	0.01
bridging integrator 2	BIN2	NM_016293.2	---	protein binding	cytoplasm	12	-1.8	0.01
hydrogen voltage-gated channel 1	HVCN1	NM_032369.1	ion transport,response to pH,response to zinc ion,proton transport,transmembrane transport	voltage-gated ion channel activity,voltage-gated proton channel activity	membrane,integral to membrane	12	-1.796	0.0061
---	---	AC019193.7	---	---	---		-1.7949	0.0363
olfactory receptor, family 1, subfamily I, member 1	OR1I1	NM_001004713.1	signal transduction,G-protein coupled receptor protein signaling pathway,sensory perception of smell,response to stimulus	receptor activity,olfactory receptor activity	plasma membrane,integral to membrane	19	-1.794	0.0421
zinc finger CCCH-type containing 14	ZC3H14	AY578063.1	---	RNA binding,zinc ion binding,metal ion binding	nucleus	14	-1.79	0.03
chromosome 18 open reading frame 1	C18orf1	BC030199.1	biological_process	molecular_function	plasma membrane,integral to membrane	18	-1.79	0.03
ubiquinol-cytochrome c reductase, Rieske iron-sulfur polypeptide 1	UQCRFS1	NM_006003.1	transport,response to hormone stimulus,electron transport chain,response to drug,response to antibiotic	iron ion binding,ubiquinol-cytochrome-c reductase activity,oxidoreductase activity, acting on diphenols and related substances as donors,protein complex binding,metal ion binding,2 iron, 2 sulfur cluster binding	mitochondrion,mitochondrial inner membrane,mitochondrial respiratory chain complex III,membrane,integral to membrane,respiratory chain	19	-1.78	0.04
chromosome 3 open reading frame 19	C3orf19	NM_016474.3	---	---	---	3	-1.78	0.03
hypothetical LOC55448	PRO1483	AF116635.1	---	---	---	11	-1.7796	0.0405
neurogranin (protein kinase C substrate, RC3)	NRGN	NM_006176.1	signal transduction,nervous system development	calmodulin binding	---	11	-1.778	0.0392
solute carrier family 37 (glycerol-3-phosphate transporter), member 2	SLC37A2	BC062990.1	carbohydrate transport,transmembrane transport	---	membrane,integral to membrane	11	-1.77	0.01
cytochrome b-245, alpha polypeptide	CYBA	BC028224.1	transport,inflammatory response,regulation of blood pressure,smooth muscle hypertrophy,cytochrome complex assembly,electron transport chain,superoxide anion generation,innate immune response,respiratory burst,hydrogen peroxide biosynthetic process	protein binding,electron carrier activity,superoxide-generating NADPH oxidase activity,oxidoreductase activity,SH3 domain binding,heme binding,metal ion binding,protein heterodimerization activity	cytoplasm,mitochondrion,Golgi apparatus,membrane,secretory granule,dendrite,NADPH oxidase complex,cell soma	16	-1.77	0.03
Thyroid stimulating hormone receptor	TSHR	NM_001018036.1		receptor activity,thyroid-stimulating hormone receptor activity,protein binding	plasma membrane,integral to plasma membrane	14	-1.77	0.02
centrobin, centrosomal BRCA2 interacting protein	CNTROB	AL833907.1	cytokinesis,cell cycle,centriole replication,centrosome separation	protein domain specific binding	cytoplasm,centriole,cytoskeleton	17	-1.77	0.03
drebrin-like	DBNL	CR457167.1	endocytosis,immune response,activation of JUN kinase activity,Rac protein signal transduction	actin binding,enzyme activator activity,identical protein binding	intracellular,cytoplasm,cytosol,cytoskeleton,cell cortex,lamellipodium	7	-1.77	0.03
---	---	CR936831.1	---	---	---		-1.7684	0.0398
---	---	XM_047995.8	---	---	---		-1.7677	0.0207
Human DNA sequence from clone RP4-681N20 on chromosome 20p12.1-13 Contains the 3' end of the PANK2 gene the Pantothenate kinase 2 (Hallervorden-Spatz syndrome), RNF24 gene for ring finger protein 24, a FTL (ferritin light polypeptide) pseudogene and two CpG Islands, complete sequence	---	AL031670.6	---	---	---		-1.7673	0.0488
H.sapiens gene for immunoglobulin kappa light chain variable region	IGKV3-34	X71891.1	---	---	---	2	-1.7643	0.0269
proline-rich coiled-coil 1	PRRC1	NM_130809.2	---	---	Golgi apparatus	5	-1.7627	0.0175
---	---	AC105413.3	---	---	---		-1.7575	0.0415
---	HHCM	NM_001001731.1	---	---	---	8	-1.7551	0.0372
---	---	AF116629.1	---	---	---		-1.7523	0.0424
PREDICTED: Homo sapiens similar to 60S RIBOSOMAL PROTEIN L12 (LOC440176), mRNA	LOC440176	XM_495984.1	---	---	---		-1.7516	0.031
vitamin K epoxide reductase complex, subunit 1	VKORC1	AY587020.1	response to organic nitrogen,response to organic cyclic substance,regulation of blood coagulation,vitamin K metabolic process,response to antibiotic,positive regulation of coagulation,oxidation reduction	oxidoreductase activity,vitamin-K-epoxide reductase (warfarin-sensitive) activity,vitamin-K-epoxide reductase (warfarin-insensitive) activity	endoplasmic reticulum,microsome,membrane,integral to membrane	16	-1.75	0.04
DEAD (Asp-Glu-Ala-Asp) box polypeptide 47	DDX47	NM_016355.3	---	nucleotide binding,RNA binding,helicase activity,ATP binding,ATP-dependent helicase activity,hydrolase activity	nucleus,nucleolus	12	-1.75	0.01
v-maf musculoaponeurotic fibrosarcoma oncogene homolog G (avian)	MAFG	BC012327.1	in utero embryonic development,regulation of transcription, DNA-dependent,adult behavior,regulation of cellular pH,regulation of cell proliferation,regulation of epidermal cell differentiation	transcription factor activity,sequence-specific DNA binding	nucleus	17	-1.75	0.01
cadherin, EGF LAG seven-pass G-type receptor 3 (flamingo homolog, Drosophila)	CELSR3	NM_001407.1	cell adhesion,homophilic cell adhesion,neuropeptide signaling pathway,multicellular organismal development,axonal fasciculation	G-protein coupled receptor activity,calcium ion binding,protein binding	plasma membrane,integral to membrane	3	-1.7461	0.0283
Vac14 homolog (S. cerevisiae)	VAC14	NM_018052.3	signal transduction,interspecies interaction between organisms	receptor activity,protein binding	endosome,endoplasmic reticulum,microsome,endosome membrane,membrane	16	-1.74	0.03
selenocysteine lyase	SCLY	NM_016510.3	cellular amino acid metabolic process,metabolic process	selenocysteine lyase activity,transferase activity,lyase activity,pyridoxal phosphate binding	cytoplasm,cytosol	2	-1.74	0
splicing factor 3b, subunit 5, 10kDa	SF3B5	NM_031287.2	mRNA processing,RNA splicing	---	nucleus,spliceosomal complex	6	-1.74	0.03
Homo sapiens arylsulfatase family, member H (ARSH), mRNA	ARSH	NM_001011719.1	---	---	---	X	-1.74	0.02
---	---	AC017053.8	---	---	---		-1.739	0.0238
---	---	NM_001037666.1	---	---	---		-1.7374	0.0089
---	---	AC009403.5	---	---	---		-1.7313	0.0396
coiled-coil domain containing 28A	CCDC28A	BC000758.2	---	---	---	6	-1.73	0.04
ATP-binding cassette, sub-family B (MDR/TAP), member 1	ABCB1	NM_000927.3	response to drug,transmembrane transport	nucleotide binding,transporter activity,protein binding,ATP binding,xenobiotic-transporting ATPase activity,hydrolase activity,ATPase activity	membrane fraction,nucleus,plasma membrane,focal adhesion,cell surface,integral to membrane	7	-1.7295	0.0157
melatonin receptor 1B	MTNR1B	NM_005959.3	signal transduction,G-protein signaling, coupled to cyclic nucleotide second messenger,synaptic transmission	receptor activity,melatonin receptor activity	plasma membrane,integral to plasma membrane	11	-1.7222	0.0362
---	---	AC103753.2	---	---	---		-1.7219	0.0424
brain protein I3	BRI3	NM_015379.3	---	---	membrane,integral to membrane	7	-1.721	0.017
Asparagine-linked glycosylation 2, alpha-1,3-mannosyltransferase homolog (S. cerevisiae)	ALG2	BC017876.1	dolichol-linked oligosaccharide biosynthetic process,biosynthetic process,protein amino acid glycosylation in endoplasmic reticulum,response to calcium ion	alpha-1,3-mannosyltransferase activity,transferase activity, transferring glycosyl groups,protein anchor,protein heterodimerization activity,protein N-terminus binding,calcium-dependent protein binding	membrane fraction,nucleus,cytoplasm,membrane,integral to membrane,perinuclear region of cytoplasm	9	-1.72	0.02
transmembrane protein 151A	TMEM151A	NM_153266.2	---	---	membrane,integral to membrane	11	-1.7193	0.0391
Kv channel interacting protein 4	KCNIP4	AF305072.1	ion transport,potassium ion transport	voltage-gated ion channel activity,potassium channel activity,calcium ion binding,protein binding,potassium ion binding	plasma membrane,extrinsic to membrane	4	-1.71	0.03
trimethylguanosine synthase homolog (S. cerevisiae)	TGS1	NM_024831.5	spliceosomal snRNP assembly,RNA methylation,RNA capping,ribonucleoprotein complex biogenesis,regulation of transcription,nuclear import	protein binding,RNA methyltransferase activity,transferase activity	nucleus,cytoplasm,Cajal body,small nuclear ribonucleoprotein complex	8	-1.71	0.03
ras homolog gene family, member J	RHOJ	NM_020663.2	small GTPase mediated signal transduction,Rho protein signal transduction,regulation of cell shape,actin cytoskeleton organization	nucleotide binding,GTPase activity,protein binding,GTP binding	cellular_component,intracellular,plasma membrane	14	-1.71	0.05
---	LOC389124	XM_371643.2	---	---	---		-1.71	0.01
---	---	AC068880.6	---	---	---		-1.7089	0.0379
pseudouridylate synthase-like 1	PUSL1	NM_153339.1	pseudouridine synthesis,tRNA processing	RNA binding,pseudouridine synthase activity,isomerase activity	---	1	-1.7083	0.0402
---	---	AC004506.1	---	---	---		-1.7081	0.0495
monoacylglycerol O-acyltransferase 3	MOGAT3	NM_178176.2	glycerol metabolic process,lipid biosynthetic process	2-acylglycerol O-acyltransferase activity,diacylglycerol O-acyltransferase activity,acyltransferase activity,transferase activity	endoplasmic reticulum,membrane,integral to membrane	7	-1.7051	0.0377
family with sequence similarity 83, member E	FAM83E	NM_017708.1	---	---	---	19	-1.7034	0.0067
Zinc finger protein 24	ZNF24	NM_006965.1	regulation of transcription, DNA-dependent,negative regulation of transcription	transcription factor activity,protein binding,zinc ion binding,transcription repressor activity,metal ion binding	intracellular,nucleus	18	-1.7	0.04
paroxysmal nonkinesigenic dyskinesia	PNKD	AL137675.1	---	hydroxyacylglutathione hydrolase activity,zinc ion binding,hydrolase activity,metal ion binding	nucleus,cytoplasm,mitochondrion,membrane,extrinsic to membrane	2	-1.7	0.04
---	---	AC093110.4	---	---	---		-1.6979	0.0258
Kruppel-like factor 10	KLF10	BC011538.1		transcription factor activity,protein binding,zinc ion binding,metal ion binding	intracellular,nucleus	8	-1.6957	0.0379
Zinc finger CCCH-type containing 3	ZC3H3	NM_015117.1	mRNA polyadenylation,regulation of mRNA export from nucleus,poly(A)+ mRNA export from nucleus	molecular_function,nucleic acid binding,zinc ion binding,metal ion binding	nucleus	8	-1.69	0.04
PHD finger protein 20-like 1	PHF20L1	BC036953.1	---	nucleic acid binding,protein binding,zinc ion binding,metal ion binding	---	8	-1.69	0.03
exportin 6	XPO6	NM_015171.1	protein export from nucleus,intracellular protein transport	protein binding,protein transporter activity	nucleus,cytoplasm	16	-1.69	0.01
leucine rich repeat containing 37, member A3	LRRC37A3	BC043145.1	---	protein binding	membrane,integral to membrane	17	-1.69	0.03
Homo sapiens olfactory receptor, family 4, subfamily F, member 13 pseudogene (OR4F13P) on chromosome 15	OR4F13P	NG_004357.1	---	---	---	15	-1.6882	0.0471
---	---	AC012506.9	---	---	---		-1.6869	0.0208
Homo sapiens G protein-coupled receptor 148 (GPR148), mRNA	GPR148	NM_207364.1	---	---	---	2	-1.6844	0.0439
Human DNA sequence from clone RP11-392A19 on chromosome 13 Contains a novel pseudogene and a keratin 18 (KRT18) (K18, CYK18)pseudogene, complete sequence	---	AL354915.5	---	---	---		-1.6839	0.0089
COX assembly mitochondrial protein homolog (S. cerevisiae)	CMC1	NM_182523.1	---	copper ion binding,metal ion binding	mitochondrion	3	-1.6827	0.0218
Sec61 alpha 2 subunit (S. cerevisiae)	SEC61A2	NM_018144.2	biological_process,protein transport,transmembrane transport	molecular_function,P-P-bond-hydrolysis-driven protein transmembrane transporter activity,ribosome binding	endoplasmic reticulum,membrane,integral to membrane	10	-1.68	0.02
CTP synthase II	CTPS2	AK025654.1	pyrimidine nucleotide biosynthetic process,glutamine metabolic process	nucleotide binding,CTP synthase activity,ATP binding,ligase activity	---	X	-1.68	0.01
interleukin 1 receptor accessory protein	IL1RAP	BC016141.1	protein complex assembly,inflammatory response,signal transduction,innate immune response	transmembrane receptor activity,interleukin-1 receptor activity,protein binding	extracellular region,plasma membrane,integral to plasma membrane	3	-1.68	0.03
chromosome 14 open reading frame 109	C14orf109	XM_058628.8	---	---	membrane,integral to membrane	14	-1.68	0.04
---	---	AL136233.14	---	---	---		-1.6754	0.0424
---	LOC440573	XM_498737.1	---	---	---		-1.6741	0.0488
Chromosome 19 open reading frame 6	C19orf6	BC008957.2	---	---	cytoplasm,membrane,integral to membrane	19	-1.67	0.03
---	---	BX005428.7	---	---	---		-1.6678	0.0218
---	---	AL365400.19	---	---	---		-1.6664	0.0072
---	LOC440932	XM_496617.1	---	---	---		-1.6654	0.0437
---	---	AL031289.1	---	---	---		-1.6644	0.0269
chromosome 10 open reading frame 32	C10orf32	NM_144591.1	---	---	---	10	-1.6643	0.0068
ATPase family, AAA domain containing 3C	ATAD3C	AK094502.1	---	nucleotide binding,ATP binding,nucleoside-triphosphatase activity	---	1	-1.6637	0.0325
RAS (RAD and GEM)-like GTP binding 2	REM2	NM_173527.1	regulation of transcription, DNA-dependent,signal transduction,small GTPase mediated signal transduction	nucleotide binding,GTPase activity,ATP binding,GTP binding,transcription factor binding	intracellular,plasma membrane	14	-1.662	0.0372
angiopoietin-like 1	ANGPTL1	NM_004673.3	signal transduction,transmembrane receptor protein tyrosine kinase signaling pathway	receptor binding	extracellular region,extracellular space	1	-1.6608	0.0131
nuclear factor of activated T-cells, cytoplasmic, calcineurin-dependent 3	NFATC3	NM_004555.2	inflammatory response,heart development,cellular respiration,positive regulation of transcription from RNA polymerase II promoter	chromatin binding,transcription factor activity,protein binding	nucleus,cytoplasm	16	-1.66	0.01
coenzyme Q7 homolog, ubiquinone (yeast)	COQ7	NM_016138.3	ubiquinone biosynthetic process,protein metabolic process,oxidation reduction	iron ion binding,oxidoreductase activity	nucleus,mitochondrion,mitochondrial inner membrane,membrane	16	-1.66	0.02
acyl-Coenzyme A dehydrogenase, C-4 to C-12 straight chain	ACADM	NM_000016.2	lipid metabolic process,carnitine metabolic process, CoA-linked,fatty acid beta-oxidation using acyl-CoA dehydrogenase,carnitine biosynthetic process,medium-chain fatty acid catabolic process,oxidation reduction	identical protein binding,FAD binding,medium-chain-acyl-CoA dehydrogenase activity	mitochondrion,mitochondrial matrix	1	-1.6598	0.0142
---	---	AL136370.4	---	---	---		-1.6543	0.0439
syndecan binding protein (syntenin)	SDCBP	BC013254.2	protein targeting to membrane,substrate-bound cell migration, cell extension,intracellular signaling cascade,Ras protein signal transduction,synaptic transmission,actin cytoskeleton organization	interleukin-5 receptor binding,cytoskeletal adaptor activity,syndecan binding,protein heterodimerization activity,protein N-terminus binding	nucleus,cytoplasm,endoplasmic reticulum,cytosol,cytoskeleton,plasma membrane,interleukin-5 receptor complex,adherens junction,focal adhesion,extrinsic to membrane,cell junction,melanosome	8	-1.65	0.01
laminin, alpha 3	LAMA3	NM_198129.1	epidermis development,regulation of cell adhesion,regulation of cell migration,hemidesmosome assembly,regulation of embryonic development	receptor binding,structural molecule activity	extracellular region,basement membrane,laminin-1 complex	18	-1.65	0.04
---	---	X52894.1	---	---	---		-1.6498	0.045
chromosome 5 open reading frame 48	C5orf48	NM_207408.1	---	---	---	5	-1.6495	0.0319
eukaryotic translation initiation factor 4E family member 3	EIF4E3	NM_173359.3	translational initiation,regulation of translation	RNA binding,translation initiation factor activity	cytoplasm	3	-1.648	0.0467
fibroblast growth factor 7 (keratinocyte growth factor)	FGF7	NM_002009.2		type 2 fibroblast growth factor receptor binding,growth factor activity,heparin binding,chemoattractant activity	extracellular region,extracellular space,Golgi apparatus	15	-1.6473	0.0271
---	---	AF363578.1	---	---	---		-1.647	0.0208
lipocalin 1 (tear prealbumin)	LCN1	NM_002297.2	proteolysis,transport,response to stimulus,sensory perception of taste	cysteine-type endopeptidase inhibitor activity,transporter activity,protein binding	extracellular region	9	-1.644	0.0139
C-type lectin domain family 12, member A	CLEC12A	AY547296.1	---	receptor activity,binding,sugar binding	plasma membrane,integral to membrane	12	-1.6425	0.0161
---	---	AL353147.10	---	---	---		-1.6416	0.0375
colony stimulating factor 2 receptor, alpha, low-affinity (granulocyte-macrophage)	CSF2RA	BC071835.1	---	receptor activity,cytokine receptor activity,protein binding	extracellular region,plasma membrane,integral to plasma membrane	X|Y	-1.64	0.01
eukaryotic translation initiation factor 2B, subunit 4 delta, 67kDa	EIF2B4	BC091502.1		translation initiation factor activity,guanyl-nucleotide exchange factor activity,translation initiation factor binding	cytoplasm,eukaryotic translation initiation factor 2B complex	2	-1.64	0.04
myosin light chain kinase	MYLK	NM_182493.1	protein amino acid phosphorylation,muscle contraction	nucleotide binding,magnesium ion binding,actin binding,myosin light chain kinase activity,calcium ion binding,calmodulin binding,ATP binding,transferase activity	cytosol	3	-1.64	0.04
amiloride-sensitive cation channel 1, neuronal	ACCN1	AL834182.1	ion transport,sodium ion transport,synaptic transmission,central nervous system development,peripheral nervous system development	ion channel activity,protein binding,amiloride-sensitive sodium channel activity,sodium ion binding	plasma membrane,integral to plasma membrane	17	-1.6374	0.0238
---	---	AC002486.1	---	---	---		-1.6373	0.04
---	---	AC087358.9	---	---	---		-1.637	0.0294
---	---	AC130324.21	---	---	---		-1.6345	0.0305
desmoglein 4	DSG4	NM_177986.2	cell adhesion,homophilic cell adhesion	calcium ion binding,protein binding	plasma membrane,integral to membrane,cell junction,desmosome	18	-1.634	0.045
---	LOC440334	XM_498631.1	---	---	---		-1.6321	0.0279
ELAV (embryonic lethal, abnormal vision, Drosophila)-like 2 (Hu antigen B)	ELAVL2	NM_004432.1	regulation of transcription, DNA-dependent	nucleotide binding,RNA binding,mRNA 3'-UTR binding,protein binding	---	9	-1.6321	0.0145
---	RPL23AP13	AL390140.1	---	---	---	2	-1.6311	0.0378
Mitogen-activated protein kinase kinase 5	MAP2K5	BC008838.2	MAPKKK cascade,protein amino acid phosphorylation,signal transduction,heart development,positive regulation of cell growth,positive regulation of epithelial cell proliferation	nucleotide binding,magnesium ion binding,protein serine/threonine kinase activity,protein tyrosine kinase activity,protein binding,ATP binding,transferase activity	nucleus,spindle	15	-1.63	0
fibrinogen-like 1	FGL1	BC007047.1	signal transduction	receptor binding	extracellular region,fibrinogen complex	8	-1.63	0.01
mucin 12, cell surface associated	MUC12	AK024856.1	regulation of cell growth	molecular_function	integral to plasma membrane,membrane	7	-1.63	0.01
LIM domain binding 3	LDB3	NM_007078.1	---	protein binding,zinc ion binding,metal ion binding	cytoplasm,cytoskeleton,Z disc,pseudopodium,perinuclear region of cytoplasm	10	-1.63	0.01
transmembrane protein 60	TMEM60	NM_032936.2	---	---	membrane,integral to membrane	7	-1.63	0.02
small nuclear ribonucleoprotein 70kDa (U1)	SNRNP70	BC001315.1	nuclear mRNA splicing, via spliceosome,regulation of RNA splicing	nucleotide binding,RNA binding,protein binding	nucleus,spliceosomal complex	19	-1.63	0.02
---	---	AL121905.23	---	---	---		-1.6285	0.0446
Zinc finger protein 595	ZNF595	NM_182524.1	regulation of transcription, DNA-dependent	DNA binding,zinc ion binding,metal ion binding	intracellular,nucleus	4	-1.6284	0.0361
chemokine (C-C motif) ligand 24	CCL24	NM_002991.2		chemokine activity	extracellular region,extracellular space	7	-1.6283	0.0287
bromodomain containing 2	BRD2	NM_005104.2	spermatogenesis	protein serine/threonine kinase activity	nucleus	6	-1.6278	0.0121
---	---	AP003120.4	---	---	---		-1.621	0.0263
transmembrane protein 104	TMEM104	NM_017728.2	biological_process	molecular_function	cellular_component,membrane,integral to membrane	17	-1.62	0.03
CCR4-NOT transcription complex, subunit 8	CNOT8	XM_093644.1	regulation of transcription, DNA-dependent,negative regulation of cell proliferation	nucleic acid binding,transcription factor activity,protein binding	intracellular,nucleus,cytoplasm	5	-1.62	0.03
KIAA1632	KIAA1632	NM_020964.1	---	---	---	18	-1.62	0.04
---	DKFZP566E144	NM_015523.1	---	---	---		-1.62	0.04
---	---	AC009139.8	---	---	---		-1.6177	0.0454
---	---	AC093298.3	---	---	---		-1.6132	0.046
chromosome 8 open reading frame 30A	C8orf30A	NM_016458.2	biological_process	binding	cellular_component	8	-1.6127	0.0447
Thrombospondin 1	THBS1	NM_003246.2			extracellular region,fibrinogen complex,external side of plasma membrane,extracellular matrix,platelet alpha granule lumen	15	-1.61	0.02
TAP binding protein (tapasin)	TAPBP	BC080574.1	protein complex assembly,retrograde vesicle-mediated transport, Golgi to ER,immune response,antigen processing and presentation of endogenous peptide antigen via MHC class I,peptide antigen stabilization	peptide antigen-transporting ATPase activity,MHC class I protein binding,peptide antigen binding,TAP1 binding,TAP2 binding,unfolded protein binding	Golgi membrane,endoplasmic reticulum,endoplasmic reticulum membrane,microsome,membrane,integral to membrane,MHC class I peptide loading complex	6	-1.61	0.01
sterile alpha motif domain containing 3	SAMD3	NM_001017373.1	---	---	---	6	-1.61	0.02
NADH dehydrogenase (ubiquinone) flavoprotein 1, 51kDa	NDUFV1	NM_007103.2	mitochondrial electron transport, NADH to ubiquinone,transport,electron transport chain	NADH dehydrogenase activity,iron ion binding,NADH dehydrogenase (ubiquinone) activity,FMN binding,metal ion binding,NAD or NADH binding,4 iron, 4 sulfur cluster binding	mitochondrion,mitochondrial inner membrane,mitochondrial respiratory chain complex I,membrane,respiratory chain	11	-1.61	0.04
mediator complex subunit 8	MED8	BC010543.1	regulation of transcription from RNA polymerase II promoter,modification-dependent protein catabolic process,regulation of transcription	RNA polymerase II transcription mediator activity	nucleus,mediator complex	1	-1.61	0.03
FERM domain containing 6	FRMD6	AK055545.1	---	binding	cytoplasm,mitochondrion,cytoskeleton,plasma membrane	14	-1.61	0.04
---	---	AC055858.18	---	---	---		-1.6074	0.0424
---	---	AF099810.1	---	---	---		-1.6057	0.0461
Homo sapiens olfactory receptor, family 7, subfamily G, member 2(OR7G2), mRNA.	OR7G2	NM_001005193.1	---	---	---	19	-1.6052	0.017
---	---	X72885.1	---	---	---		-1.6025	0.0097
zinc finger, FYVE domain containing 16	ZFYVE16	NM_014733.2	protein targeting to lysosome,signal transduction,vesicle organization,endosome transport,regulation of endocytosis,BMP signaling pathway	protein binding,phosphatidylinositol binding,zinc ion binding,protein transporter activity,metal ion binding	cytoplasm,membrane,extrinsic to membrane,early endosome membrane	5	-1.6	0.04
killer cell immunoglobulin-like receptor, three domains, X1	KIR3DX1	AK024467.1	---	---	---	19	-1.6	0.03
---	---	AC011742.3	---	---	---		-1.5984	0.0126
---	---	AJ841737.1	---	---	---		-1.5951	0.0488
zinc finger protein 428	ZNF428	NM_182498.2	---	zinc ion binding,metal ion binding	intracellular	19	-1.5937	0.0488
meningioma (disrupted in balanced translocation) 1	MN1	NM_002430.2	biological_process	molecular_function	cellular_component	22	-1.592	0.0121
lipopolysaccharide-induced TNF factor	LITAF	NM_004862.2	regulation of transcription from RNA polymerase II promoter,apoptosis,positive regulation of I-kappaB kinase/NF-kappaB cascade,regulation of transcription	RNA polymerase II transcription factor activity,signal transducer activity,WW domain binding	lysosome,Golgi apparatus,centrosome,membrane	16	-1.59	0.04
epoxide hydrolase 1, microsomal (xenobiotic)	EPHX1	NM_000120.2	response to toxin,response to organic cyclic substance,aromatic compound catabolic process	epoxide hydrolase activity,hydrolase activity,cis-stilbene-oxide hydrolase activity	endoplasmic reticulum,microsome,membrane,integral to membrane	1	-1.59	0.03
family with sequence similarity 45, member A	FAM45A	AF168713.1	---	---	---	10	-1.5859	0.0434
Homo sapiens centrosomal protein 70kDa, mRNA (cDNA cloneIMAGE:4858367), complete cds.	Cep70	BC016050.2	---	---	---		-1.584	0.0393
coiled-coil domain containing 37	CCDC37	NM_182628.1	---	---	---	3	-1.584	0.0149
C-type lectin domain family 2, member D	CLEC2D	BC019883.1	cell surface receptor linked signal transduction	transmembrane receptor activity,binding,sugar binding	membrane fraction,plasma membrane,integral to plasma membrane	12	-1.584	0.0377
ubiquitin-like 7 (bone marrow stromal cell-derived)	UBL7	AB070452.1	modification-dependent protein catabolic process	protein binding	---	15	-1.58	0.05
solute carrier family 9 (sodium/hydrogen exchanger), member 9	SLC9A9	NM_173653.1	cation transport,sodium ion transport,regulation of pH,transmembrane transport	antiporter activity,solute:hydrogen antiporter activity,sodium:hydrogen antiporter activity,sodium ion binding	membrane,integral to membrane,late endosome membrane,recycling endosome	3	-1.58	0.05
Sfi1 homolog, spindle assembly associated (yeast)	SFI1	AK097004.1	---	---	cytoplasm,centriole,cytosol,cytoskeleton	22	-1.58	0.05
elongation of very long chain fatty acids (FEN1/Elo2, SUR4/Elo3, yeast)-like 3	ELOVL3	NM_152310.1	fatty acid biosynthetic process	---	endoplasmic reticulum,membrane,integral to membrane	10	-1.5797	0.022
---	---	AP002364.4	---	---	---		-1.5714	0.0256
chromosome 18 open reading frame 10	C18orf10	BC022199.2	---	---	cytoplasm,cytoskeleton,microtubule	18	-1.57	0.02
WD repeat domain 16	WDR16	NM_145054.3	---	protein binding	cytoplasm	17	-1.57	0.01
---	---	AL158827.27	---	---	---		-1.5612	0.0299
phosphatidylinositol transfer protein, beta	PITPNB	NM_012399.3	lipid metabolic process,transport	lipid binding	intracellular,nucleus,cytoplasm,Golgi apparatus	22	-1.56	0.04
zinc finger protein, multitype 2	ZFPM2	NM_012082.2		DNA binding,RNA polymerase II transcription factor activity,transcription corepressor activity,transcription factor binding,zinc ion binding,metal ion binding	intracellular,nucleus,cytoplasm	8	-1.5569	0.0497
PREDICTED: Homo sapiens similar to Eukaryotic translation elongation factor 1 alpha 1 (LOC442332), mRNA	LOC442709	XM_498223.1	---	---	---	7	-1.5569	0.042
---	---	AC021491.16	---	---	---		-1.5511	0.0424
cytochrome P450, family 20, subfamily A, polypeptide 1	CYP20A1	BC033752.1	oxidation reduction	monooxygenase activity,electron carrier activity,heme binding,metal ion binding	membrane,integral to membrane	2	-1.55	0.05
PTK2 protein tyrosine kinase 2	PTK2	BC035404.2		nucleotide binding,non-membrane spanning protein tyrosine kinase activity,signal transducer activity,protein binding,ATP binding,transferase activity,SH2 domain binding	cytoplasm,cytosol,cytoskeleton,plasma membrane,focal adhesion,apical plasma membrane,lamellipodium,cell junction	8	-1.55	0.02
dual specificity phosphatase 22	DUSP22	NM_020185.3	inactivation of MAPK activity,protein amino acid dephosphorylation,apoptosis,multicellular organismal development,cell proliferation	protein tyrosine phosphatase activity,protein tyrosine/serine/threonine phosphatase activity,hydrolase activity	nucleus,cytoplasm	6	-1.55	0.03
cancer susceptibility candidate 4	CASC4	BC063480.1	---	---	membrane,integral to membrane	15	-1.55	0.04
---	---	AF126403.6	---	---	---		-1.5486	0.0363
---	---	AF053356.1	---	---	---		-1.5457	0.0442
mitochondrial ribosomal protein L2	MRPL2	NM_015950.3	translation	structural constituent of ribosome	intracellular,cytoplasm,mitochondrion,ribosome	6	-1.5423	0.0438
A kinase (PRKA) anchor protein (yotiao) 9	AKAP9	BC027455.1	transport,signal transduction,synaptic transmission	receptor binding	cytoplasm,Golgi apparatus,centrosome,cytosol,cytoskeleton	7	-1.54	0.03
claudin 10	CLDN10	NM_182848.2	cell adhesion,calcium-independent cell-cell adhesion	structural molecule activity,identical protein binding	plasma membrane,tight junction,integral to membrane,cell junction	13	-1.54	0.04
syntaxin binding protein 1	STXBP1	NM_003165.1		SNARE binding,syntaxin-1 binding,syntaxin-2 binding,identical protein binding	cytoplasm,mitochondrion,plasma membrane,extrinsic to membrane,platelet alpha granule,protein complex	9	-1.54	0.02
outer dense fiber of sperm tails 2-like	ODF2L	BC047368.1	---	---	---	1	-1.54	0.05
mucin 5AC, oligomeric mucus/gel-forming	MUC5AC	XM_495860.1	cell adhesion,digestion,fibril organization	extracellular matrix structural constituent	extracellular region,fibril	11	-1.54	0.03
within bgcn homolog (Drosophila)	WIBG	NM_032345.1	nuclear-transcribed mRNA catabolic process, nonsense-mediated decay,positive regulation of translation	RNA binding,protein binding,ribosome binding	nucleus,nucleoplasm,nucleolus,cytoplasm,exon-exon junction complex	12	-1.5396	0.0369
frizzled homolog 9 (Drosophila)	FZD9	NM_003508.2	G-protein coupled receptor protein signaling pathway,multicellular organismal development,nervous system development,neuroblast proliferation,learning or memory,Wnt receptor signaling pathway	non-G-protein coupled 7TM receptor activity,G-protein coupled receptor activity,Wnt receptor activity	plasma membrane,integral to membrane,filopodium membrane,perinuclear region of cytoplasm	7	-1.5326	0.0446
---	---	AK095925.1	---	---	---		-1.5307	0.046
kallikrein-related peptidase 13	KLK13	NM_015596.1	proteolysis,protein processing	serine-type endopeptidase activity,protein binding,peptidase activity	extracellular region,extracellular space,cytoplasm,secretory granule	19	-1.5304	0.04
dachsous 2 (Drosophila)	DCHS2	NM_017639.2	cell adhesion,homophilic cell adhesion	calcium ion binding,protein binding	plasma membrane,integral to membrane	4	-1.53	0.04
caprin family member 2	CAPRIN2	BC025420.2	negative regulation of cell growth,regulation of growth	---	cytoplasm,mitochondrion	12	-1.53	0.04
SET domain and mariner transposase fusion gene	SETMAR	NM_006515.1	DNA repair,transposition, DNA-mediated,response to DNA damage stimulus,DNA integration,chromatin modification	magnesium ion binding,DNA binding,endonuclease activity,transposase activity,methyltransferase activity,zinc ion binding,transferase activity,hydrolase activity,histone-lysine N-methyltransferase activity	cellular_component,nucleus	3	-1.53	0.03
---	---	AC021593.15	---	---	---		-1.5292	0.0405
Homo sapiens T cell receptor beta locus (TRB@) on chromosome 7.	---	NG_001333.1	---	---	---		-1.5284	0.0327
zinc finger and BTB domain containing 11	ZBTB11	NM_014415.1	biological_process,regulation of transcription	molecular_function,DNA binding,protein binding,zinc ion binding,metal ion binding	intracellular,nucleus,nucleolus	3	-1.5277	0.0361
ubinuclein 2	UBN2	AK098644.1	---	---	---	7	-1.52	0.05
KIAA0174	KIAA0174	NM_014761.2	cell cycle,cell division	protein binding	ER-Golgi intermediate compartment,cytoplasmic membrane-bounded vesicle	16	-1.52	0.02
arrestin 3, retinal (X-arrestin)	ARR3	NM_004312.1	regulation of protein amino acid phosphorylation,endocytosis,signal transduction,sensory perception,visual perception,response to stimulus	G-protein-coupled receptor binding,opsin binding,protein domain specific binding,phosphoprotein binding	photoreceptor outer segment,soluble fraction,cytoplasm,synapse	X	-1.52	0.03
protein associated with topoisomerase II homolog 1 (yeast)	PATL1	NM_152716.1	---	---	cytoplasmic mRNA processing body,cytoplasm	11	-1.52	0.03
---	LOC339344	NM_001012643.2	---	---	---	19	-1.52	0.05
nucleophosmin/nucleoplasmin 2	NPM2	NM_182795.1		nucleic acid binding,enzyme binding,histone binding	cytoplasmic chromatin,nuclear chromatin,nucleus	8	-1.5195	0.0497
ATP binding domain 4	ATPBD4	NM_080650.2	---	---	---	15	-1.5158	0.0435
---	---	AC098847.4	---	---	---		-1.5131	0.0457
---	---	AC069353.9	---	---	---		-1.5126	0.0495
chromosome 1 open reading frame 31	C1orf31	NM_001012985.1	---	cytochrome-c oxidase activity	mitochondrion	1	-1.5123	0.0412
Homo sapiens HTLV-1 related endogenous sequence (HRES1), mRNA.	HRES1	NM_001007238.1	---	---	---	1	-1.5123	0.0308
forkhead box F2	FOXF2	NM_001452.1		transcription factor activity,transcription factor binding,transcription activator activity,sequence-specific DNA binding	nucleus,transcription factor complex	6	-1.5122	0.0442
---	---	AL133355.13	---	---	---		-1.5105	0.0364
centrin, EF-hand protein, 1	CETN1	NM_004066.1	cell cycle,mitosis,mitotic centrosome separation,cellular response to heat,cell division	nucleic acid binding,calcium ion binding,ATP binding,ATP-dependent helicase activity,G-protein beta/gamma-subunit binding	cytoplasm,centriole,spindle pole body,cytoskeleton,photoreceptor connecting cilium	18	-1.51	0.04
histone deacetylase 9	HDAC9	AY032738.1		transcription corepressor activity,histone deacetylase activity,transcription factor binding,specific transcriptional repressor activity,hydrolase activity,histone deacetylase binding,transcription repressor binding	histone deacetylase complex,nucleus,transcription factor complex,cytoplasm,histone methyltransferase complex	7	-1.51	0.03
signal peptide peptidase 3	UNQ1887	NM_139015.3	regulation of neuron apoptosis	aspartic-type endopeptidase activity,peptidase activity	membrane,integral to membrane	12	-1.51	0.04
MOB1, Mps One Binder kinase activator-like 1A (yeast)	MOBKL1A	NM_173468.2	protein amino acid autophosphorylation	protein binding,zinc ion binding,kinase activator activity,kinase binding,metal ion binding	nucleus,cytoplasm	4	-1.51	0.04
Craniofacial development protein 1	CFDP1	BC000991.2	anti-apoptosis,cell adhesion,multicellular organismal development,biological_process,regulation of cell shape,regulation of cell proliferation	molecular_function	cellular_component	16	-1.51	0.02
Homo sapiens FK506 binding protein 9-like (FKBP9L), mRNA.ACCESSION	FKBP9L	NM_182827.1	---	---	---	7	-1.5084	0.045
lipin 3	LPIN3	NM_022896.1	---	phosphatidate phosphatase activity	nucleus	20	-1.503	0.036
basic charge, Y-linked, 2	BPY2	AF000980.1	---	---	---	Y	-1.5022	0.0361
Heat-responsive protein 12	HRSP12	NM_005836.2	regulation of translational termination	endonuclease activity,hydrolase activity	nucleus,cytoplasm	8	-1.502	0.0345
spastic paraplegia 11 (autosomal recessive)	SPG11	NM_025137.2	cell death	---	nucleus,cytoplasm,cytosol,membrane,integral to membrane	15	-1.5	0.04
homeobox D12	HOXD12	NM_021193.2	skeletal system development,regulation of transcription, DNA-dependent,pattern specification process,embryonic digit morphogenesis	transcription factor activity,protein binding,sequence-specific DNA binding	nuclear chromosome,nucleus,transcription factor complex	2	-1.5	0.02
---	---	AC009303.3	---	---	---		-1.5	0.0442
chromosome 18 open reading frame 2	C18orf2	NM_031416.1	biological_process	molecular_function	cellular_component	18	-1.5	0.05
coiled-coil domain containing 146	CCDC146	NM_020879.1	---	---	---	7	-1.5	0.04
replication factor C (activator 1) 2, 40kDa	RFC2	NM_181471.1	DNA replication,nucleotide-excision repair, DNA gap filling	nucleotide binding,DNA clamp loader activity,protein binding,ATP binding,nucleoside-triphosphatase activity	nucleus,nucleoplasm,DNA replication factor C complex	7	-1.5	0.03
