# Supplementary material for: Genome Wide Expression Analysis Suggests Perturbation of Vascular Homeostasis during High Altitude Pulmonary Edema
Source: PLoS One. 2014 Jan 22;9(1):e85902. doi: 10.1371/journal.pone.0085902 (PMC3899118; doi:10.1371/journal.pone.0085902)
Supplement: Table S4 — Functional Annotation Clustering Table (extracted from DAVID Bioinformatic Resource). (XLSX) [file pone.0085902.s007.xlsx]

## Sheet: Functional annotation cluster
Table S4
FUNCTIONAL ANNOTATION CLUSTER_HIGH STRINGENCY
Annotation Cluster 1	Enrichment Score: 4.448608654283402
Category	Term	Count	%	PValue	Genes
SP_PIR_KEYWORDS	respiratory chain	14	1.566	2.89969e-06	NM_005006, NM_006003, NM_019056, AC114750, AC002400, DQ246833, NM_007103
SP_PIR_KEYWORDS	electron transport	16	1.78971	6.81608e-06	NM_005006, NM_006003, NM_019056, AC114750, AC002400, AL136370, DQ246833, NM_007052, NM_007103, BC028224
GOTERM_BP_FAT	GO:0042773~ATP synthesis coupled electron transport	12	1.34228	9.19372e-06	NM_005006, AC114750, AC002400, DQ246833, NM_007103
GOTERM_BP_FAT	GO:0042775~mitochondrial ATP synthesis coupled electron transport	12	1.34228	9.19372e-06	NM_005006, AC114750, AC002400, DQ246833, NM_007103
GOTERM_BP_FAT	GO:0022900~electron transport chain	17	1.90157	9.29317e-06	NM_005006, NM_006003, NM_019056, AC114750, AC002400, AL136370, DQ246833, NM_007052, NM_007103, BC028224
GOTERM_BP_FAT	GO:0006119~oxidative phosphorylation	15	1.67785	2.72713e-05	NM_005006, NM_004231, AC114750, BC023633, AC002400, DQ246833, NM_007103, AF363578
GOTERM_BP_FAT	GO:0022904~respiratory electron transport chain	12	1.34228	3.45588e-05	NM_005006, AC114750, AC002400, DQ246833, NM_007103
GOTERM_CC_FAT	GO:0070469~respiratory chain	13	1.45414	6.10998e-05	NM_005006, NM_006003, NM_019056, AC114750, AC002400, DQ246833, NM_007103
GOTERM_BP_FAT	GO:0045333~cellular respiration	14	1.566	0.000103056	NM_005006, AC114750, BC023633, AC002400, DQ246833, NM_004555, NM_007103
KEGG_PATHWAY	hsa00190:Oxidative phosphorylation	15	1.67785	0.000382479	NM_005006, NM_006003, NM_004231, AC114750, AC002400, DQ246833, NM_007103, AF363578
KEGG_PATHWAY	hsa05012:Parkinson's disease	13	1.45414	0.00329828	NM_005006, NM_006003, AC114750, AC002400, DQ246833, NM_007103
Annotation Cluster 2	Enrichment Score: 3.7078932246716167
Category	Term	Count	%	PValue	Genes
SP_PIR_KEYWORDS	membrane-associated complex	10	1.11857	2.3513e-06	NM_005006, DQ246833, NM_007103
GOTERM_BP_FAT	GO:0042773~ATP synthesis coupled electron transport	12	1.34228	9.19372e-06	NM_005006, AC114750, AC002400, DQ246833, NM_007103
GOTERM_BP_FAT	GO:0042775~mitochondrial ATP synthesis coupled electron transport	12	1.34228	9.19372e-06	NM_005006, AC114750, AC002400, DQ246833, NM_007103
GOTERM_BP_FAT	GO:0022904~respiratory electron transport chain	12	1.34228	3.45588e-05	NM_005006, AC114750, AC002400, DQ246833, NM_007103
SP_PIR_KEYWORDS	oxidative phosphorylation	9	1.00671	4.53147e-05	DQ246833, NM_007103
SP_PIR_KEYWORDS	ubiquinone	8	0.894855	0.000118626	NM_005006, AC114750, DQ246833, NM_007103
GOTERM_BP_FAT	GO:0006120~mitochondrial electron transport, NADH to ubiquinone	9	1.00671	0.000193931	NM_005006, AC114750, AC002400, DQ246833, NM_007103
GOTERM_MF_FAT	GO:0008137~NADH dehydrogenase (ubiquinone) activity	9	1.00671	0.000240468	NM_005006, AC114750, AC002400, DQ246833, NM_007103
GOTERM_MF_FAT	GO:0050136~NADH dehydrogenase (quinone) activity	9	1.00671	0.000240468	NM_005006, AC114750, AC002400, DQ246833, NM_007103
GOTERM_MF_FAT	GO:0003954~NADH dehydrogenase activity	9	1.00671	0.000240468	NM_005006, AC114750, AC002400, DQ246833, NM_007103
GOTERM_CC_FAT	GO:0030964~NADH dehydrogenase complex	9	1.00671	0.000303415	NM_005006, AC114750, AC002400, DQ246833, NM_007103
GOTERM_CC_FAT	GO:0005747~mitochondrial respiratory chain complex I	9	1.00671	0.000303415	NM_005006, AC114750, AC002400, DQ246833, NM_007103
GOTERM_CC_FAT	GO:0045271~respiratory chain complex I	9	1.00671	0.000303415	NM_005006, AC114750, AC002400, DQ246833, NM_007103
GOTERM_MF_FAT	GO:0016655~oxidoreductase activity, acting on NADH or NADPH, quinone or similar compound as acceptor	9	1.00671	0.000607557	NM_005006, AC114750, AC002400, DQ246833, NM_007103
GOTERM_CC_FAT	GO:0005746~mitochondrial respiratory chain	10	1.11857	0.00131878	NM_005006, NM_006003, AC114750, AC002400, DQ246833, NM_007103
GOTERM_MF_FAT	GO:0016651~oxidoreductase activity, acting on NADH or NADPH	11	1.23043	0.00155074	NM_005006, AC114750, AC002400, DQ246833, NM_007052, NM_007103, BC028224
KEGG_PATHWAY	hsa05012:Parkinson's disease	13	1.45414	0.00329828	NM_005006, NM_006003, AC114750, AC002400, DQ246833, NM_007103
GOTERM_CC_FAT	GO:0044455~mitochondrial membrane part	12	1.34228	0.0158905	NM_005006, NM_006003, AC114750, AC002400, DQ246833, AC010336, NM_007103
Annotation Cluster 3	Enrichment Score: 3.707336023093819
Category	Term	Count	%	PValue	Genes
OMIM_DISEASE	Genome-wide association scan of tag SNPs identifies a susceptibility locus for lung cancer at 15q25.1	5	0.559284	2.86589e-05	BC016141, AC027228
OMIM_DISEASE	A susceptibility locus for lung cancer maps to nicotinic acteylcholine receptor subunit genes on 15q25	4	0.447427	0.000513294	AC027228
OMIM_DISEASE	Familial Aggregation of Common Sequence Variants on 15q24-25.1 in Lung Cancer	4	0.447427	0.000513294	AC027228
Annotation Cluster 4	Enrichment Score: 1.835461079841097
Category	Term	Count	%	PValue	Genes
GOTERM_BP_FAT	GO:0050801~ion homeostasis	27	3.02013	0.0109387	AC010271, NM_005006, NM_001063, NM_139320, NM_007052, AC027228, AF053356, CR616337, AC104850, NM_000498, BC023633, NM_003155, NM_018977, AC021491, NM_014191, NM_020458, AF150664, NM_001014797, NM_000794, BC091502, NM_004972, AL121827, NM_173653, NM_001957, NM_004252, BC012327
GOTERM_BP_FAT	GO:0006873~cellular ion homeostasis	25	2.79642	0.0126276	AC010271, NM_018977, NM_005006, NM_001063, AC021491, NM_014191, NM_139320, NM_020458, NM_007052, AF150664, AC027228, NM_001014797, NM_000794, AF053356, CR616337, AC104850, BC023633, BC091502, AL121827, NM_004972, NM_003155, NM_001957, NM_004252, BC012327
GOTERM_BP_FAT	GO:0055082~cellular chemical homeostasis	25	2.79642	0.0150371	AC010271, NM_018977, NM_005006, NM_001063, AC021491, NM_014191, NM_139320, NM_020458, NM_007052, AF150664, AC027228, NM_001014797, NM_000794, AF053356, CR616337, AC104850, BC023633, BC091502, AL121827, NM_004972, NM_003155, NM_001957, NM_004252, BC012327
GOTERM_BP_FAT	GO:0019725~cellular homeostasis	29	3.24385	0.0170274	AC010271, NM_005006, NM_001063, NM_139320, NM_007052, AC027228, AF053356, CR616337, AC104850, BC023633, NM_003155, NM_018977, AC021491, NM_014191, NM_004905, NM_020458, AF150664, NM_001014797, NM_000794, BC091502, NM_004972, NM_016275, AL121827, AL136370, NM_005742, NM_001957, NM_004252, BC012327
GOTERM_BP_FAT	GO:0048878~chemical homeostasis	31	3.46756	0.0187972	AC010271, NM_005006, NM_001063, NM_005713, NM_139320, NM_007052, AC027228, AF053356, CR616337, AC104850, BC023633, NM_000498, NM_003155, NM_018977, AC021491, NM_014191, NM_002009, NM_020458, AF150664, NM_001014797, NM_001053, NM_002079, NM_000794, BC091502, AL121827, NM_004972, NM_173653, NM_001957, NM_004252, BC012327
Annotation Cluster 5	Enrichment Score: 1.771119416452057
Category	Term	Count	%	PValue	Genes
GOTERM_MF_FAT	GO:0051536~iron-sulfur cluster binding	7	0.782998	0.0134532	NM_005006, AC021491, NM_006003, BC023633, AL136370, AC027228, NM_007103
GOTERM_MF_FAT	GO:0051540~metal cluster binding	7	0.782998	0.0134532	NM_005006, AC021491, NM_006003, BC023633, AL136370, AC027228, NM_007103
SP_PIR_KEYWORDS	iron-sulfur	6	0.671141	0.0268529	NM_005006, AC021491, NM_006003, AL136370, AC027228, NM_007103
Annotation Cluster 6	Enrichment Score: 1.6574469099063056
Category	Term	Count	%	PValue	Genes
GOTERM_BP_FAT	GO:0016310~phosphorylation	47	5.25727	0.00590225	AC010271, NM_005006, CR457167, NM_002611, BC051731, NM_004231, NM_003128, AC114750, NM_005713, NM_139320, NM_000928, AC010336, AL121905, AC005777, BC020225, NM_007103, NM_003246, BC023633, NM_173468, AC103753, NM_000594, AC002400, BC019881, BC035404, AC093110, BC027455, NM_030662, AC114486, AL627402, BC008838, NM_001654, NM_002031, NM_020439, AL161613, NM_002578, AL121827, NM_004972, NM_005990, D…
GOTERM_BP_FAT	GO:0006796~phosphate metabolic process	50	5.59284	0.0424933	AC010271, NM_005006, CR457167, AC105413, NM_004231, NM_003128, BC051731, NM_002611, AC114750, NM_005713, NM_139320, NM_000928, AC010336, AL121905, AC005777, BC020225, NM_007103, NM_003246, BC023633, NM_173468, AC103753, NM_000594, AC002400, BC019881, BC035404, AC093110, NM_020185, BC027455, NM_030662, AC114486, AL627402, BC008838, NM_002031, NM_001654, NM_020439, NM_002578, AL161613, NM_004972, A…
GOTERM_BP_FAT	GO:0006793~phosphorus metabolic process	50	5.59284	0.0424933	AC010271, NM_005006, CR457167, AC105413, NM_004231, NM_003128, BC051731, NM_002611, AC114750, NM_005713, NM_139320, NM_000928, AC010336, AL121905, AC005777, BC020225, NM_007103, NM_003246, BC023633, NM_173468, AC103753, NM_000594, AC002400, BC019881, BC035404, AC093110, NM_020185, BC027455, NM_030662, AC114486, AL627402, BC008838, NM_002031, NM_001654, NM_020439, NM_002578, AL161613, NM_004972, A…
Annotation Cluster 7	Enrichment Score: 1.5740361519303814
Category	Term	Count	%	PValue	Genes
SP_PIR_KEYWORDS	transmembrane	227	25.3915	0.00280488	NM_004212, NM_019118, NM_007052, NM_005337, NM_002390, AC097711, CR616337, AC104850, X67301, BC016141, NM_031478, AC009303, NM_057176, NM_021259, BC105995, NM_032531, BC016034, AC021146, NM_000794, AY547296, AF522196, BC008957, AL121827, NM_173596, NM_032936, AC104849, AC073587, NM_018679, AC091153, NM_015379, NM_014441, AC010336, NM_182848, U69962, NM_017639, NM_014432, BC000019, AF112460, AL035…
UP_SEQ_FEATURE	transmembrane region	223	24.9441	0.00479222	NM_004212, NM_019118, NM_007052, NM_005337, NM_002390, AC097711, CR616337, AC104850, BC016141, NM_031478, AC009303, NM_057176, NM_021259, BC105995, BC016034, NM_032531, AC021146, NM_000794, AY547296, AF522196, BC008957, AL121827, NM_173596, NM_032936, AC104849, AC073587, NM_018679, AC091153, NM_015379, NM_014441, AC010336, NM_182848, U69962, NM_017639, NM_014432, BC000019, AF112460, AL035419, BC0…
GOTERM_CC_FAT	GO:0016021~integral to membrane	236	26.3982	0.133904	NM_004212, NM_019118, NM_007052, NM_005337, NM_002390, AC097711, CR616337, AC104850, X67301, BC016141, NM_031478, AC009303, NM_057176, NM_021259, BC013254, BC105995, NM_032531, BC016034, AC021146, NM_000794, AY547296, BC033824, AF522196, BC008957, AL121827, NM_173596, NM_153033, NM_032936, AC104849, AC073587, NM_018679, AC091153, NM_015379, NM_014441, AC010336, NM_182848, U69962, NM_017639, NM_01…
GOTERM_CC_FAT	GO:0031224~intrinsic to membrane	238	26.6219	0.280938	NM_004212, NM_019118, NM_007052, NM_005337, NM_002390, AC097711, CR616337, AC104850, X67301, BC016141, NM_031478, AC009303, NM_057176, NM_021259, BC013254, BC105995, NM_032531, BC016034, AC021146, NM_000794, AY547296, BC033824, AF522196, BC008957, AL121827, NM_173596, NM_153033, NM_032936, AC104849, AC073587, NM_018679, AC091153, NM_015379, NM_014441, AC010336, NM_182848, U69962, NM_017639, NM_01…
Annotation Cluster 8	Enrichment Score: 1.4221786297157857
Category	Term	Count	%	PValue	Genes
GOTERM_MF_FAT	GO:0005539~glycosaminoglycan binding	12	1.34228	0.0229296	CR620446, NM_004386, BC013850, NM_031476, NM_002009, NM_001807, AC114486, NM_016950, BC030649, AL590666, NM_003246
GOTERM_MF_FAT	GO:0030247~polysaccharide binding	12	1.34228	0.0418434	CR620446, NM_004386, BC013850, NM_031476, NM_002009, NM_001807, AC114486, NM_016950, BC030649, AL590666, NM_003246
GOTERM_MF_FAT	GO:0001871~pattern binding	12	1.34228	0.0418434	CR620446, NM_004386, BC013850, NM_031476, NM_002009, NM_001807, AC114486, NM_016950, BC030649, AL590666, NM_003246
GOTERM_MF_FAT	GO:0008201~heparin binding	9	1.00671	0.0510077	CR620446, BC013850, NM_031476, NM_002009, NM_001807, AC114486, AL590666, BC030649, NM_003246
Annotation Cluster 9	Enrichment Score: 1.421188952655463
Category	Term	Count	%	PValue	Genes
INTERPRO	IPR003054:Type II keratin	6	0.671141	0.00472105	NM_005556, AC107016
UP_SEQ_FEATURE	site:Stutter	6	0.671141	0.00842313	NM_005556, AC107016
UP_SEQ_FEATURE	region of interest:Linker 12	8	0.894855	0.011862	NM_005556, AC107016, AL590666
UP_SEQ_FEATURE	region of interest:Coil 1A	8	0.894855	0.0187786	NM_005556, AC107016, AL590666
UP_SEQ_FEATURE	region of interest:Coil 1B	8	0.894855	0.0187786	NM_005556, AC107016, AL590666
UP_SEQ_FEATURE	region of interest:Linker 1	8	0.894855	0.0187786	NM_005556, AC107016, AL590666
UP_SEQ_FEATURE	region of interest:Rod	8	0.894855	0.0201581	NM_005556, AC107016, AL590666
UP_SEQ_FEATURE	region of interest:Head	8	0.894855	0.0231259	NM_005556, AC107016, AL590666
INTERPRO	IPR016044:Filament	8	0.894855	0.0254011	NM_005556, AC107016, AL590666
INTERPRO	IPR018039:Intermediate filament protein, conserved site	8	0.894855	0.0254011	NM_005556, AC107016, AL590666
UP_SEQ_FEATURE	region of interest:Tail	8	0.894855	0.0263819	NM_005556, AC107016, AL590666
INTERPRO	IPR001664:Intermediate filament protein	8	0.894855	0.027158	NM_005556, AC107016, AL590666
SP_PIR_KEYWORDS	Intermediate filament	8	0.894855	0.0312923	NM_005556, AC107016, AL590666
PIR_SUPERFAMILY	PIRSF002282:cytoskeletal keratin	7	0.782998	0.0357966	NM_005556, AC107016
UP_SEQ_FEATURE	region of interest:Coil 2	7	0.782998	0.0376893	NM_005556, AC107016
GOTERM_CC_FAT	GO:0045095~keratin filament	7	0.782998	0.163792	NM_005556, AC107016
SP_PIR_KEYWORDS	keratin	7	0.782998	0.486576	NM_005556, AC107016
GOTERM_CC_FAT	GO:0005882~intermediate filament	8	0.894855	0.651523	NM_005556, AC107016, AL590666
GOTERM_CC_FAT	GO:0045111~intermediate filament cytoskeleton	8	0.894855	0.673637	NM_005556, AC107016, AL590666
Annotation Cluster 10	Enrichment Score: 1.3406251565042904
Category	Term	Count	%	PValue	Genes
GOTERM_BP_FAT	GO:0006915~apoptosis	34	3.80313	0.0332873	NM_018098, NM_005006, BC013850, NM_012306, AC107016, NM_003246, AF053356, NM_017769, NM_000594, NM_018145, BC001251, NM_006698, NM_020185, NM_003768, AL359737, NM_005633, NM_015322, NM_005369, NM_014330, NM_005707, BT019562, NM_018174, NM_031301, AL121827, NM_004972, AL356740, AC011155, AL136370, AB002378, NM_001397, AF272381, NM_002457, NM_022073
GOTERM_BP_FAT	GO:0012501~programmed cell death	34	3.80313	0.0396566	NM_018098, NM_005006, BC013850, NM_012306, AC107016, NM_003246, AF053356, NM_017769, NM_000594, NM_018145, BC001251, NM_006698, NM_020185, NM_003768, AL359737, NM_005633, NM_015322, NM_005369, NM_014330, NM_005707, BT019562, NM_018174, NM_031301, AL121827, NM_004972, AL356740, AC011155, AL136370, AB002378, NM_001397, AF272381, NM_002457, NM_022073
GOTERM_BP_FAT	GO:0008219~cell death	38	4.25056	0.0556611	NM_018098, NM_005006, NM_025137, BC013850, NM_012306, NM_005253, AC107016, NM_003246, AF053356, NM_017769, CR616337, NM_000594, NM_018145, BC001251, NM_006698, NM_020185, NM_003768, AL359737, NM_005633, NM_015322, NM_005369, NM_014330, NM_005707, BT019562, NM_018174, NM_005317, NM_031301, AL356740, AL121827, NM_004972, AC011155, AL136370, AB002378, NM_001397, AF272381, NM_002457, NM_022073
GOTERM_BP_FAT	GO:0016265~death	38	4.25056	0.0590681	NM_018098, NM_005006, NM_025137, BC013850, NM_012306, NM_005253, AC107016, NM_003246, AF053356, NM_017769, CR616337, NM_000594, NM_018145, BC001251, NM_006698, NM_020185, NM_003768, AL359737, NM_005633, NM_015322, NM_005369, NM_014330, NM_005707, BT019562, NM_018174, NM_005317, NM_031301, AL356740, AL121827, NM_004972, AC011155, AL136370, AB002378, NM_001397, AF272381, NM_002457, NM_022073
Annotation Cluster 11	Enrichment Score: 1.338783971568618
Category	Term	Count	%	PValue	Genes
SP_PIR_KEYWORDS	voltage-gated channel	12	1.34228	0.0317379	NM_006514, AC021491, NM_014191, NM_000083, NM_032369, AL121827, NM_033347, NM_014379, NM_007052, AF305072, NM_001014797, U69962
GOTERM_MF_FAT	GO:0005244~voltage-gated ion channel activity	14	1.566	0.0458155	NM_006514, AC021491, NM_014191, NM_032369, NM_033347, NM_007052, AF305072, U69962, NM_001014797, NM_000083, AL121827, NM_153033, NM_014379, NM_173562
GOTERM_MF_FAT	GO:0022832~voltage-gated channel activity	14	1.566	0.0458155	NM_006514, AC021491, NM_014191, NM_032369, NM_033347, NM_007052, AF305072, U69962, NM_001014797, NM_000083, AL121827, NM_153033, NM_014379, NM_173562
GOTERM_MF_FAT	GO:0022843~voltage-gated cation channel activity	11	1.23043	0.0662614	NM_006514, AC021491, NM_014191, NM_032369, AL121827, NM_153033, NM_014379, NM_007052, NM_173562, NM_001014797, U69962
Annotation Cluster 12	Enrichment Score: 1.2089677147825115
Category	Term	Count	%	PValue	Genes
SP_PIR_KEYWORDS	iron-sulfur protein	3	0.33557	0.0450136	NM_005006, AC027228, NM_007103
SP_PIR_KEYWORDS	4fe-4s	4	0.447427	0.0707566	NM_005006, AC021491, AC027228, NM_007103
GOTERM_MF_FAT	GO:0051539~4 iron, 4 sulfur cluster binding	4	0.447427	0.0741287	NM_005006, AC021491, AC027228, NM_007103
Annotation Cluster 13	Enrichment Score: 1.1802287105847924
Category	Term	Count	%	PValue	Genes
GOTERM_BP_FAT	GO:0006123~mitochondrial electron transport, cytochrome c to oxygen	3	0.33557	0.0142111	DQ246833
GOTERM_MF_FAT	GO:0016676~oxidoreductase activity, acting on heme group of donors, oxygen as acceptor	4	0.447427	0.096952	DQ246833, NM_001012985
GOTERM_MF_FAT	GO:0016675~oxidoreductase activity, acting on heme group of donors	4	0.447427	0.096952	DQ246833, NM_001012985
GOTERM_MF_FAT	GO:0004129~cytochrome-c oxidase activity	4	0.447427	0.096952	DQ246833, NM_001012985
GOTERM_MF_FAT	GO:0015002~heme-copper terminal oxidase activity	4	0.447427	0.096952	DQ246833, NM_001012985
Annotation Cluster 14	Enrichment Score: 1.1715132850076826
Category	Term	Count	%	PValue	Genes
GOTERM_MF_FAT	GO:0005261~cation channel activity	19	2.12528	0.024773	NM_006514, AC021491, AY258141, NM_032369, NM_014191, NM_139320, NM_033347, AL834182, NM_007052, AF305072, AC027228, U69962, NM_001014797, AL121827, NM_153033, NM_014379, NM_173562
GOTERM_MF_FAT	GO:0046873~metal ion transmembrane transporter activity	21	2.34899	0.0359161	NM_001063, NM_006514, AC021491, AY258141, NM_032369, NM_014191, NM_139320, NM_033347, AL834182, NM_007052, AF305072, AC027228, U69962, NM_001014797, NM_173596, AL121827, NM_153033, NM_014379, NM_173562
GOTERM_MF_FAT	GO:0022836~gated channel activity	20	2.23714	0.0386399	NM_006514, AC021491, AY258141, NM_032369, NM_014191, NM_139320, NM_033347, AL834182, NM_007052, AF305072, AC027228, U69962, NM_001014797, NM_000083, AL121827, NM_153033, NM_014379, NM_173562
SP_PIR_KEYWORDS	ionic channel	19	2.12528	0.0702813	NM_006514, AC021491, AY258141, NM_014191, NM_032369, BX647912, NM_139320, NM_033347, AL834182, NM_007052, AF305072, AC027228, U69962, NM_001014797, NM_000083, AL121827, NM_014379
GOTERM_MF_FAT	GO:0005216~ion channel activity	22	2.46085	0.0853653	NM_006514, AC021491, AY258141, NM_032369, NM_014191, BX647912, NM_139320, NM_033347, AL834182, NM_007052, AF305072, AC027228, U69962, NM_001014797, NM_000083, AL121827, NM_153033, NM_014379, NM_057176, NM_173562
GOTERM_MF_FAT	GO:0022838~substrate specific channel activity	22	2.46085	0.108907	NM_006514, AC021491, AY258141, NM_032369, NM_014191, BX647912, NM_139320, NM_033347, AL834182, NM_007052, AF305072, AC027228, U69962, NM_001014797, NM_000083, AL121827, NM_153033, NM_014379, NM_057176, NM_173562
GOTERM_MF_FAT	GO:0015267~channel activity	22	2.46085	0.137032	NM_006514, AC021491, AY258141, NM_032369, NM_014191, BX647912, NM_139320, NM_033347, AL834182, NM_007052, AF305072, AC027228, U69962, NM_001014797, NM_000083, AL121827, NM_153033, NM_014379, NM_057176, NM_173562
GOTERM_MF_FAT	GO:0022803~passive transmembrane transporter activity	22	2.46085	0.137908	NM_006514, AC021491, AY258141, NM_032369, NM_014191, BX647912, NM_139320, NM_033347, AL834182, NM_007052, AF305072, AC027228, U69962, NM_001014797, NM_000083, AL121827, NM_153033, NM_014379, NM_057176, NM_173562
Annotation Cluster 15	Enrichment Score: 1.1572266259468198
Category	Term	Count	%	PValue	Genes
GOTERM_BP_FAT	GO:0055080~cation homeostasis	19	2.12528	0.0334158	NM_001063, AC021491, NM_139320, NM_020458, NM_007052, AC027228, AF150664, NM_001014797, NM_000794, AF053356, CR616337, AC104850, NM_000498, BC023633, NM_004972, NM_173653, NM_001957, NM_003155, BC012327
GOTERM_BP_FAT	GO:0030003~cellular cation homeostasis	17	1.90157	0.0428573	NM_001063, AC021491, NM_139320, NM_020458, NM_007052, AC027228, AF150664, NM_001014797, NM_000794, AF053356, CR616337, AC104850, BC023633, NM_004972, NM_003155, NM_001957, BC012327
GOTERM_BP_FAT	GO:0030005~cellular di-, tri-valent inorganic cation homeostasis	14	1.566	0.111026	NM_001063, AC021491, NM_139320, NM_020458, AF150664, AC027228, NM_000794, AF053356, CR616337, AC104850, BC023633, NM_004972, NM_003155, NM_001957
GOTERM_BP_FAT	GO:0055066~di-, tri-valent inorganic cation homeostasis	14	1.566	0.147806	NM_001063, AC021491, NM_139320, NM_020458, AF150664, AC027228, NM_000794, AF053356, CR616337, AC104850, BC023633, NM_004972, NM_003155, NM_001957
Annotation Cluster 16	Enrichment Score: 1.0525368539690216
Category	Term	Count	%	PValue	Genes
SP_PIR_KEYWORDS	egf-like domain	16	1.78971	0.0346373	AK024856, NM_002335, U89336, AY004330, AL590666, NM_002390, AF099810, NM_003246, AF053356, NM_133459, NM_004386, AF522196, NM_021259, AY243503, NM_031935, NM_001407
SMART	SM00181:EGF	13	1.45414	0.0746512	NM_002335, U89336, NM_002390, AF099810, AL590666, NM_003246, AF053356, NM_133459, NM_004386, AF522196, AY243503, NM_031935, NM_001407
INTERPRO	IPR000742:EGF-like, type 3	13	1.45414	0.0925536	U89336, AY004330, NM_002390, AF099810, AL590666, NM_003246, AF053356, NM_133459, NM_004386, AF522196, AY243503, NM_031935, NM_001407
INTERPRO	IPR006210:EGF-like	13	1.45414	0.11228	NM_002335, U89336, NM_002390, AF099810, AL590666, NM_003246, AF053356, NM_133459, NM_004386, AF522196, AY243503, NM_031935, NM_001407
INTERPRO	IPR013032:EGF-like region, conserved site	16	1.78971	0.203254	AK024856, NM_002335, U89336, AY004330, NM_002390, AF099810, AL590666, NM_003246, AF053356, NM_133459, NM_004386, AF522196, NM_002457, AY243503, NM_031935, NM_001407
Annotation Cluster 17	Enrichment Score: 1.0110800301939933
Category	Term	Count	%	PValue	Genes
INTERPRO	IPR003006:Immunoglobulin/major histocompatibility complex, conserved site	8	0.894855	0.0607661	X67301, U89336, BC080574, BX005428, J00241, AF150664, AL590666, BC030239
SMART	SM00407:IGc1	6	0.671141	0.110514	X67301, BC080574, BX005428, J00241, AF150664, BC030239
INTERPRO	IPR003597:Immunoglobulin C1-set	6	0.671141	0.137937	X67301, BC080574, BX005428, J00241, AF150664, BC030239
Annotation Cluster 18	Enrichment Score: 0.9769386357927388
Category	Term	Count	%	PValue	Genes
GOTERM_BP_FAT	GO:0006886~intracellular protein transport	22	2.46085	0.063723	NM_003128, AF191687, NM_014733, NM_013336, NM_003292, NM_015171, AC010336, AC107016, BC004884, AL627402, NM_000794, NM_004859, NM_000594, NM_004972, NM_033104, NM_018144, NM_032872, AC002400, BC000543, AC122129, NM_016930, BC013254, AC093110
GOTERM_BP_FAT	GO:0034613~cellular protein localization	22	2.46085	0.132333	NM_003128, AF191687, NM_014733, NM_013336, NM_003292, NM_015171, AC010336, AC107016, BC004884, AL627402, NM_000794, NM_004859, NM_000594, NM_004972, NM_033104, NM_018144, NM_032872, AC002400, BC000543, AC122129, NM_016930, BC013254, AC093110
GOTERM_BP_FAT	GO:0070727~cellular macromolecule localization	22	2.46085	0.139066	NM_003128, AF191687, NM_014733, NM_013336, NM_003292, NM_015171, AC010336, AC107016, BC004884, AL627402, NM_000794, NM_004859, NM_000594, NM_004972, NM_033104, NM_018144, NM_032872, AC002400, BC000543, AC122129, NM_016930, BC013254, AC093110
Annotation Cluster 19	Enrichment Score: 0.9741620027736861
Category	Term	Count	%	PValue	Genes
INTERPRO	IPR014716:Fibrinogen, alpha/beta/gamma chain, C-terminal globular, subdomain 1	4	0.447427	0.0631143	NM_015985, BC101935, BC007047, NM_004673
SMART	SM00186:FBG	4	0.447427	0.11646	NM_015985, BC101935, BC007047, NM_004673
UP_SEQ_FEATURE	domain:Fibrinogen C-terminal	4	0.447427	0.126622	NM_015985, BC101935, BC007047, NM_004673
INTERPRO	IPR002181:Fibrinogen, alpha/beta/gamma chain, C-terminal globular	4	0.447427	0.136313	NM_015985, BC101935, BC007047, NM_004673
Annotation Cluster 20	Enrichment Score: 0.9604643302174714
Category	Term	Count	%	PValue	Genes
GOTERM_BP_FAT	GO:0035107~appendage morphogenesis	8	0.894855	0.0941899	NM_018951, NM_021193, NM_002335, U89336, NM_006200, NM_001397, BC074993, AL590666
GOTERM_BP_FAT	GO:0035108~limb morphogenesis	8	0.894855	0.0941899	NM_018951, NM_021193, NM_002335, U89336, NM_006200, NM_001397, BC074993, AL590666
GOTERM_BP_FAT	GO:0060173~limb development	8	0.894855	0.110192	NM_018951, NM_021193, NM_002335, U89336, NM_006200, NM_001397, BC074993, AL590666
GOTERM_BP_FAT	GO:0048736~appendage development	8	0.894855	0.110192	NM_018951, NM_021193, NM_002335, U89336, NM_006200, NM_001397, BC074993, AL590666
GOTERM_BP_FAT	GO:0035113~embryonic appendage morphogenesis	7	0.782998	0.126605	NM_018951, NM_021193, NM_002335, U89336, NM_001397, BC074993, AL590666
GOTERM_BP_FAT	GO:0030326~embryonic limb morphogenesis	7	0.782998	0.126605	NM_018951, NM_021193, NM_002335, U89336, NM_001397, BC074993, AL590666
Annotation Cluster 21	Enrichment Score: 0.9284319747287436
Category	Term	Count	%	PValue	Genes
UP_SEQ_FEATURE	domain:RHD	3	0.33557	0.0453153	AC018445, NM_004555, BC033522
INTERPRO	IPR011539:Rel homology	3	0.33557	0.0586723	AC018445, NM_004555, BC033522
INTERPRO	IPR000451:NF-kappa-B/Rel/dorsal	3	0.33557	0.0586723	AC018445, NM_004555, BC033522
SMART	SM00429:IPT	3	0.33557	0.365679	AC018445, NM_004555, BC033522
INTERPRO	IPR002909:Cell surface receptor IPT/TIG	3	0.33557	0.399604	AC018445, NM_004555, BC033522
Annotation Cluster 22	Enrichment Score: 0.9077789854854816
Category	Term	Count	%	PValue	Genes
GOTERM_MF_FAT	GO:0015078~hydrogen ion transmembrane transporter activity	8	0.894855	0.065085	NM_004231, NM_006003, DQ246833, NM_173653, AF363578, NM_001012985
GOTERM_MF_FAT	GO:0015077~monovalent inorganic cation transmembrane transporter activity	8	0.894855	0.117314	NM_004231, NM_006003, DQ246833, NM_173653, AF363578, NM_001012985
GOTERM_MF_FAT	GO:0022890~inorganic cation transmembrane transporter activity	9	1.00671	0.247647	NM_001063, NM_004231, NM_006003, DQ246833, NM_173653, AF363578, NM_001012985
Annotation Cluster 23	Enrichment Score: 0.8991750891020472
Category	Term	Count	%	PValue	Genes
GOTERM_MF_FAT	GO:0005164~tumor necrosis factor receptor binding	4	0.447427	0.048075	NM_000594, BC001251, AL139382, BT019562
SMART	SM00207:TNF	3	0.33557	0.131556	NM_000594, AL139382, BT019562
INTERPRO	IPR006052:Tumor Necrosis Factor	3	0.33557	0.147766	NM_000594, AL139382, BT019562
INTERPRO	IPR008983:Tumour necrosis factor-like	4	0.447427	0.270829	BC025420, NM_000594, AL139382, BT019562
Annotation Cluster 24	Enrichment Score: 0.8809940669859906
Category	Term	Count	%	PValue	Genes
GOTERM_BP_FAT	GO:0006779~porphyrin biosynthetic process	4	0.447427	0.0417187	AC021491, AC104850, BC023633, AC027228
GOTERM_BP_FAT	GO:0033014~tetrapyrrole biosynthetic process	4	0.447427	0.0417187	AC021491, AC104850, BC023633, AC027228
GOTERM_BP_FAT	GO:0033013~tetrapyrrole metabolic process	4	0.447427	0.103567	AC021491, AC104850, BC023633, AC027228
GOTERM_BP_FAT	GO:0006778~porphyrin metabolic process	4	0.447427	0.103567	AC021491, AC104850, BC023633, AC027228
GOTERM_BP_FAT	GO:0006783~heme biosynthetic process	3	0.33557	0.142062	AC104850, BC023633, AC027228
GOTERM_BP_FAT	GO:0046148~pigment biosynthetic process	4	0.447427	0.196293	AC104850, BC023633, NM_002764, AC027228
GOTERM_BP_FAT	GO:0042168~heme metabolic process	3	0.33557	0.213093	AC104850, BC023633, AC027228
GOTERM_BP_FAT	GO:0042440~pigment metabolic process	4	0.447427	0.258958	AC104850, BC023633, NM_002764, AC027228
GOTERM_BP_FAT	GO:0018130~heterocycle biosynthetic process	4	0.447427	0.409985	AC021491, AC104850, BC023633, AC027228
Annotation Cluster 25	Enrichment Score: 0.8769550825420485
Category	Term	Count	%	PValue	Genes
GOTERM_BP_FAT	GO:0030097~hemopoiesis	15	1.67785	0.0823218	AY032738, NM_032531, AF025841, NM_020458, AC114486, BC004884, NM_001018036, AF053356, AC104850, NM_024589, NM_004972, NM_000594, NM_001078, AF272381, AL139382
GOTERM_BP_FAT	GO:0048534~hemopoietic or lymphoid organ development	15	1.67785	0.143638	AY032738, NM_032531, AF025841, NM_020458, AC114486, BC004884, NM_001018036, AF053356, AC104850, NM_024589, NM_004972, NM_000594, NM_001078, AF272381, AL139382
GOTERM_BP_FAT	GO:0002520~immune system development	15	1.67785	0.197857	AY032738, NM_032531, AF025841, NM_020458, AC114486, BC004884, NM_001018036, AF053356, AC104850, NM_024589, NM_004972, NM_000594, NM_001078, AF272381, AL139382
Annotation Cluster 26	Enrichment Score: 0.8561896683110127
Category	Term	Count	%	PValue	Genes
INTERPRO	IPR002394:Nicotinic acetylcholine receptor, N-terminal	4	0.447427	0.0245245	AL121827, NM_139320, AC027228
GOTERM_BP_FAT	GO:0035094~response to nicotine	4	0.447427	0.0271297	AL121827, NM_139320, AC027228
GOTERM_CC_FAT	GO:0005892~nicotinic acetylcholine-gated receptor-channel complex	4	0.447427	0.0273194	AL121827, NM_139320, AC027228
SP_PIR_KEYWORDS	postsynaptic membrane	3	0.33557	0.027638	AL121827, NM_139320, AC027228
GOTERM_BP_FAT	GO:0035095~behavioral response to nicotine	3	0.33557	0.0283251	AL121827, AC027228
GOTERM_MF_FAT	GO:0015464~acetylcholine receptor activity	4	0.447427	0.0321677	AL121827, NM_139320, AC027228
GOTERM_MF_FAT	GO:0042166~acetylcholine binding	4	0.447427	0.048075	AL121827, NM_139320, AC027228
SP_PIR_KEYWORDS	ion channel	3	0.33557	0.11283	AL121827, NM_139320, AC027228
PIR_SUPERFAMILY	PIRSF002443:acetylcholine receptor	4	0.447427	0.197467	AL121827, NM_139320, AC027228
INTERPRO	IPR006202:Neurotransmitter-gated ion-channel ligand-binding	4	0.447427	0.270829	AL121827, NM_139320, AC027228
INTERPRO	IPR006029:Neurotransmitter-gated ion-channel transmembrane region	4	0.447427	0.270829	AL121827, NM_139320, AC027228
INTERPRO	IPR006201:Neurotransmitter-gated ion-channel	4	0.447427	0.281866	AL121827, NM_139320, AC027228
INTERPRO	IPR018000:Neurotransmitter-gated ion-channel, conserved site	4	0.447427	0.281866	AL121827, NM_139320, AC027228
GOTERM_MF_FAT	GO:0005230~extracellular ligand-gated ion channel activity	4	0.447427	0.545742	AL121827, NM_139320, AC027228
SP_PIR_KEYWORDS	postsynaptic cell membrane	5	0.559284	0.620881	AL121827, NM_139320, NM_012306, AC027228
GOTERM_CC_FAT	GO:0043235~receptor complex	5	0.559284	0.722567	AL121827, NM_139320, BC013254, AC027228
GOTERM_MF_FAT	GO:0022834~ligand-gated channel activity	5	0.559284	0.744548	AL121827, NM_139320, AL834182, AC027228
GOTERM_MF_FAT	GO:0015276~ligand-gated ion channel activity	5	0.559284	0.744548	AL121827, NM_139320, AL834182, AC027228
Annotation Cluster 27	Enrichment Score: 0.8501460429227348
Category	Term	Count	%	PValue	Genes
INTERPRO	IPR007111:NACHT nucleoside triphosphatase	4	0.447427	0.0631143	NM_032206, AC012310
UP_SEQ_FEATURE	domain:NACHT	4	0.447427	0.0646049	NM_032206, AC012310
PIR_SUPERFAMILY	PIRSF037494:NALP protein	3	0.33557	0.082307	AC012310
UP_SEQ_FEATURE	domain:DAPIN	3	0.33557	0.210034	AC012310
INTERPRO	IPR004020:Pyrin	3	0.33557	0.220994	AC012310
INTERPRO	IPR011029:DEATH-like	4	0.447427	0.508891	NM_003768, AC012310
Annotation Cluster 28	Enrichment Score: 0.8383768565040453
Category	Term	Count	%	PValue	Genes
UP_SEQ_FEATURE	domain:FERM	5	0.559284	0.115468	AC105413, AK055545, AL079307, NM_019114, NM_004972, BC035404
SMART	SM00295:B41	5	0.559284	0.116416	AC105413, AK055545, AL079307, NM_019114, NM_004972, BC035404
INTERPRO	IPR000299:FERM domain	5	0.559284	0.119432	AC105413, AK055545, AL079307, NM_019114, NM_004972, BC035404
INTERPRO	IPR019749:Band 4.1 domain	5	0.559284	0.140826	AC105413, AK055545, AL079307, NM_019114, NM_004972, BC035404
INTERPRO	IPR019747:FERM conserved site	5	0.559284	0.140826	AC105413, AK055545, AL079307, NM_019114, NM_004972, BC035404
INTERPRO	IPR019748:FERM central domain	4	0.447427	0.292941	AC105413, AK055545, AL079307, NM_019114, BC035404
Annotation Cluster 29	Enrichment Score: 0.8221557924478152
Category	Term	Count	%	PValue	Genes
UP_SEQ_FEATURE	domain:VWFA	6	0.671141	0.0928089	AL121827, NM_000063, NM_153634, NM_031935, AY243503, AC097711, NM_020882
SMART	SM00327:VWA	6	0.671141	0.173677	AL121827, NM_000063, NM_153634, NM_031935, AY243503, AC097711, NM_020882
INTERPRO	IPR002035:von Willebrand factor, type A	6	0.671141	0.211934	AL121827, NM_000063, NM_153634, NM_031935, AY243503, AC097711, NM_020882
Annotation Cluster 30	Enrichment Score: 0.8174985987335156
Category	Term	Count	%	PValue	Genes
UP_SEQ_FEATURE	domain:EGF-like 6; calcium-binding	4	0.447427	0.0713759	AY004330, NM_031935, AY243503, NM_001407
UP_SEQ_FEATURE	domain:EGF-like 4; calcium-binding	4	0.447427	0.13549	AY004330, NM_031935, AY243503, NM_001407
UP_SEQ_FEATURE	domain:EGF-like 3; calcium-binding	4	0.447427	0.172895	AY004330, NM_031935, AY243503, NM_001407
UP_SEQ_FEATURE	domain:EGF-like 5; calcium-binding	4	0.447427	0.172895	AY004330, NM_031935, AY243503, NM_001407
UP_SEQ_FEATURE	domain:EGF-like 7; calcium-binding	3	0.33557	0.282802	NM_031935, AY243503, NM_001407
Annotation Cluster 31	Enrichment Score: 0.8128211656086816
Category	Term	Count	%	PValue	Genes
GOTERM_CC_FAT	GO:0005743~mitochondrial inner membrane	22	2.46085	0.0186171	NM_005006, NM_019056, NM_006003, BC105995, AC114750, AC011742, AC010336, NM_007103, AL136233, AC104850, NM_000498, AK055053, DQ246833, AC002400, NM_000098
GOTERM_CC_FAT	GO:0019866~organelle inner membrane	22	2.46085	0.0372791	NM_005006, NM_019056, NM_006003, BC105995, AC114750, AC011742, AC010336, NM_007103, AL136233, AC104850, NM_000498, AK055053, DQ246833, AC002400, NM_000098
GOTERM_CC_FAT	GO:0031966~mitochondrial membrane	22	2.46085	0.156232	NM_005006, NM_019056, NM_006003, BC105995, AC114750, AC011742, AC010336, NM_007103, AL136233, AC104850, NM_000498, AK055053, DQ246833, AC002400, NM_000098
GOTERM_CC_FAT	GO:0005740~mitochondrial envelope	22	2.46085	0.228478	NM_005006, NM_019056, NM_006003, BC105995, AC114750, AC011742, AC010336, NM_007103, AL136233, AC104850, NM_000498, AK055053, DQ246833, AC002400, NM_000098
GOTERM_CC_FAT	GO:0044429~mitochondrial part	29	3.24385	0.290276	NM_005006, NM_002611, NM_006003, NM_019056, AC114750, BC105995, AF191687, AC011742, AC010336, AL121905, NM_007103, AL136233, AC104850, NM_000498, BC023633, NM_000016, DQ246833, AC002400, AK055053, NM_000098
GOTERM_CC_FAT	GO:0031967~organelle envelope	27	3.02013	0.52959	NM_005006, NM_006003, NM_019056, AC114750, BC105995, AC011742, NM_003292, NM_015171, AC010336, NM_007103, AL136233, AL592219, AC104850, NM_000498, DQ246833, AK055053, AC002400, AC122129, NM_001957, NM_000098
GOTERM_CC_FAT	GO:0031975~envelope	27	3.02013	0.536423	NM_005006, NM_006003, NM_019056, AC114750, BC105995, AC011742, NM_003292, NM_015171, AC010336, NM_007103, AL136233, AL592219, AC104850, NM_000498, DQ246833, AK055053, AC002400, AC122129, NM_001957, NM_000098
Annotation Cluster 32	Enrichment Score: 0.8096642225687367
Category	Term	Count	%	PValue	Genes
GOTERM_BP_FAT	GO:0003044~regulation of systemic arterial blood pressure mediated by a chemical signal	4	0.447427	0.0877069	NM_000498, NM_006200, NM_001397, NM_000678
GOTERM_BP_FAT	GO:0003073~regulation of systemic arterial blood pressure	4	0.447427	0.156936	NM_000498, NM_006200, NM_001397, NM_000678
GOTERM_BP_FAT	GO:0001990~regulation of systemic arterial blood pressure by hormone	3	0.33557	0.184153	NM_000498, NM_006200, NM_001397
GOTERM_BP_FAT	GO:0050886~endocrine process	3	0.33557	0.227723	NM_000498, NM_006200, NM_001397
Annotation Cluster 33	Enrichment Score: 0.8037041497542757
Category	Term	Count	%	PValue	Genes
SMART	SM00119:HECTc	4	0.447427	0.0856024	NM_017769, NM_182765, NM_015052, BC035775
UP_SEQ_FEATURE	domain:HECT	4	0.447427	0.0934652	NM_017769, NM_182765, NM_015052, BC035775
INTERPRO	IPR000569:HECT	4	0.447427	0.100981	NM_017769, NM_182765, NM_015052, BC035775
UP_SEQ_FEATURE	active site:Glycyl thioester intermediate	3	0.33557	0.754757	NM_182765, NM_015052, BC035775
Annotation Cluster 34	Enrichment Score: 0.7923988925372426
Category	Term	Count	%	PValue	Genes
UP_SEQ_FEATURE	domain:CBS 1	3	0.33557	0.153501	NM_000083, BC033622, NM_016203
UP_SEQ_FEATURE	domain:CBS 2	3	0.33557	0.153501	NM_000083, BC033622, NM_016203
SMART	SM00116:CBS	3	0.33557	0.157701	NM_000083, BC033622, NM_016203
SP_PIR_KEYWORDS	CBS domain	3	0.33557	0.166401	NM_000083, BC033622, NM_016203
INTERPRO	IPR000644:Cystathionine beta-synthase, core	3	0.33557	0.17652	NM_000083, BC033622, NM_016203
Annotation Cluster 35	Enrichment Score: 0.7855258072622339
Category	Term	Count	%	PValue	Genes
GOTERM_MF_FAT	GO:0022884~macromolecule transmembrane transporter activity	3	0.33557	0.0911771	NM_018144, NM_013336, AC010336
GOTERM_MF_FAT	GO:0015450~P-P-bond-hydrolysis-driven protein transmembrane transporter activity	3	0.33557	0.0911771	NM_018144, NM_013336, AC010336
GOTERM_MF_FAT	GO:0008320~protein transmembrane transporter activity	3	0.33557	0.157519	NM_018144, NM_013336, AC010336
SP_PIR_KEYWORDS	translocation	4	0.447427	0.550543	NM_018144, NM_013336, NM_003292, AC010336
Annotation Cluster 36	Enrichment Score: 0.7793586851702284
Category	Term	Count	%	PValue	Genes
GOTERM_BP_FAT	GO:0016477~cell migration	17	1.90157	0.0778082	NM_002335, AC091153, NM_000928, AC114486, NM_007052, NM_015265, BT019562, NM_003246, NM_000794, NM_020063, AF116610, NM_000594, AC011155, NM_001078, BC035404, BC013254, NM_002525
GOTERM_BP_FAT	GO:0051674~localization of cell	17	1.90157	0.152773	NM_002335, AC091153, NM_000928, AC114486, NM_007052, NM_015265, BT019562, NM_003246, NM_000794, NM_020063, AF116610, NM_000594, AC011155, NM_001078, BC035404, BC013254, NM_002525
GOTERM_BP_FAT	GO:0048870~cell motility	17	1.90157	0.152773	NM_002335, AC091153, NM_000928, AC114486, NM_007052, NM_015265, BT019562, NM_003246, NM_000794, NM_020063, AF116610, NM_000594, AC011155, NM_001078, BC035404, BC013254, NM_002525
GOTERM_BP_FAT	GO:0006928~cell motion	21	2.34899	0.420191	NM_002335, AC091153, NM_000928, BC014546, AC114486, NM_007052, NM_015265, AF099810, BT019562, NM_003246, NM_000794, NM_020063, AF116610, NM_000594, NM_004972, AC011155, NM_001078, AB002378, BC035404, BC013254, NM_002525
Annotation Cluster 37	Enrichment Score: 0.7769935503126758
Category	Term	Count	%	PValue	Genes
GOTERM_BP_FAT	GO:0010324~membrane invagination	14	1.566	0.0935657	CR457167, NM_002335, NM_000242, AC091153, BC013850, NM_004240, NM_003165, NM_015722, AF150664, NM_003246, CR616337, NM_033104, BC067368, NM_004312
GOTERM_BP_FAT	GO:0006897~endocytosis	14	1.566	0.0935657	CR457167, NM_002335, NM_000242, AC091153, BC013850, NM_004240, NM_003165, NM_015722, AF150664, NM_003246, CR616337, NM_033104, BC067368, NM_004312
GOTERM_BP_FAT	GO:0016044~membrane organization	16	1.78971	0.533072	CR457167, NM_002335, NM_000242, AC091153, BC013850, NM_004240, NM_003165, NM_015722, AF150664, NM_003246, CR616337, NM_004859, NM_033104, AL121827, BC067368, NM_004312
Annotation Cluster 38	Enrichment Score: 0.7713665325437679
Category	Term	Count	%	PValue	Genes
GOTERM_MF_FAT	GO:0004629~phospholipase C activity	4	0.447427	0.122228	AL049593, AK122591, AK097346, NM_001957
UP_SEQ_FEATURE	domain:PI-PLC X-box	3	0.33557	0.153501	AL049593, AK122591, AK097346
SMART	SM00148:PLCXc	3	0.33557	0.157701	AL049593, AK122591, AK097346
INTERPRO	IPR000909:Phospholipase C, phosphatidylinositol-specific , X region	3	0.33557	0.17652	AL049593, AK122591, AK097346
INTERPRO	IPR017946:PLC-like phosphodiesterase, TIM beta/alpha-barrel domain	3	0.33557	0.266231	AL049593, AK122591, AK097346
Annotation Cluster 39	Enrichment Score: 0.7514620855473827
Category	Term	Count	%	PValue	Genes
SMART	SM00032:CCP	5	0.559284	0.156957	NM_004386, NM_000063, NM_000715, AL590666, AY243503
SP_PIR_KEYWORDS	sushi	5	0.559284	0.17108	NM_004386, NM_000063, NM_000715, AL590666, AY243503
INTERPRO	IPR000436:Sushi/SCR/CCP	5	0.559284	0.187608	NM_004386, NM_000063, NM_000715, AL590666, AY243503
INTERPRO	IPR016060:Complement control module	5	0.559284	0.195848	NM_004386, NM_000063, NM_000715, AL590666, AY243503
Annotation Cluster 40	Enrichment Score: 0.7293791527690873
Category	Term	Count	%	PValue	Genes
GOTERM_BP_FAT	GO:0015031~protein transport	37	4.1387	0.140102	NM_003128, AC011742, NM_003165, NM_005503, NM_013336, AC010336, BC101172, BC019321, BC004884, AC107016, NM_017966, NM_000594, NM_018144, BC001277, AC002400, NM_006200, BC000543, BC013254, AC093110, AF191687, NM_014733, NM_003292, NM_015171, NM_171998, AL627402, NM_016526, NM_000794, AL121827, NM_004972, NM_004859, NM_033104, BC010505, NM_032872, AK094756, AC122129, NM_016930, NM_016370, BC019823
GOTERM_BP_FAT	GO:0045184~establishment of protein localization	37	4.1387	0.155479	NM_003128, AC011742, NM_003165, NM_005503, NM_013336, AC010336, BC101172, BC019321, BC004884, AC107016, NM_017966, NM_000594, NM_018144, BC001277, AC002400, NM_006200, BC000543, BC013254, AC093110, AF191687, NM_014733, NM_003292, NM_015171, NM_171998, AL627402, NM_016526, NM_000794, AL121827, NM_004972, NM_004859, NM_033104, BC010505, NM_032872, AK094756, AC122129, NM_016930, NM_016370, BC019823
GOTERM_BP_FAT	GO:0008104~protein localization	39	4.36242	0.297679	NM_003128, AC011742, NM_003165, NM_005503, NM_013336, AC010336, BC101172, BC019321, BC004884, AC107016, NM_014970, NM_017966, NM_000594, NM_018144, BC001277, AC002400, NM_006200, BC000543, BC013254, AC093110, BC017876, AF191687, NM_014733, NM_003292, NM_015171, NM_171998, AL627402, NM_016526, NM_000794, AL121827, NM_004972, NM_004859, NM_033104, BC010505, NM_032872, AK094756, AC122129, NM_016930,…
Annotation Cluster 41	Enrichment Score: 0.6880584481279854
Category	Term	Count	%	PValue	Genes
GOTERM_BP_FAT	GO:0009267~cellular response to starvation	4	0.447427	0.129264	NM_021934, CR616337, AC122129, AF150664
GOTERM_BP_FAT	GO:0042594~response to starvation	4	0.447427	0.227208	NM_021934, CR616337, AC122129, AF150664
GOTERM_BP_FAT	GO:0031668~cellular response to extracellular stimulus	5	0.559284	0.242598	NM_021934, CR616337, AL136370, AC122129, AF150664
GOTERM_BP_FAT	GO:0031669~cellular response to nutrient levels	4	0.447427	0.248301	NM_021934, CR616337, AC122129, AF150664
Annotation Cluster 42	Enrichment Score: 0.6828864453670273
Category	Term	Count	%	PValue	Genes
INTERPRO	IPR009091:Regulator of chromosome condensation/beta-lactamase-inhibitor protein II	3	0.33557	0.17652	AF053356, NM_012139, BC035775
COG_ONTOLOGY	Cell division and chromosome partitioning / Cytoskeleton	3	0.33557	0.201682	AF053356, NM_012139, BC035775
INTERPRO	IPR000408:Regulator of chromosome condensation, RCC1	3	0.33557	0.251119	AF053356, NM_012139, BC035775
Annotation Cluster 43	Enrichment Score: 0.6285274242717146
Category	Term	Count	%	PValue	Genes
SP_PIR_KEYWORDS	Aminotransferase	3	0.33557	0.194573	NM_002079, AF191687, NM_005504
GOTERM_MF_FAT	GO:0008483~transaminase activity	3	0.33557	0.200573	NM_002079, AF191687, NM_005504
GOTERM_MF_FAT	GO:0016769~transferase activity, transferring nitrogenous groups	3	0.33557	0.333476	NM_002079, AF191687, NM_005504
Annotation Cluster 44	Enrichment Score: 0.6194353719070563
Category	Term	Count	%	PValue	Genes
SMART	SM00297:BROMO	4	0.447427	0.187874	AJ400879, AC114486, AF272381, NM_005104
SP_PIR_KEYWORDS	bromodomain	4	0.447427	0.191162	AJ400879, AC114486, AF272381, NM_005104
INTERPRO	IPR001487:Bromodomain	4	0.447427	0.21662	AJ400879, AC114486, AF272381, NM_005104
INTERPRO	IPR018359:Bromodomain, conserved site	3	0.33557	0.427851	AJ400879, AC114486, NM_005104
Annotation Cluster 45	Enrichment Score: 0.614186758199369
Category	Term	Count	%	PValue	Genes
UP_SEQ_FEATURE	domain:TSP type-1 3	4	0.447427	0.163279	AC009139, NM_031935, NM_014272, NM_003246
SMART	SM00209:TSP1	5	0.559284	0.225661	AC009139, BC105941, NM_031935, NM_014272, NM_003246
UP_SEQ_FEATURE	domain:TSP type-1 2	4	0.447427	0.243865	AC009139, NM_031935, NM_014272, NM_003246
UP_SEQ_FEATURE	domain:TSP type-1 1	4	0.447427	0.243865	AC009139, NM_031935, NM_014272, NM_003246
UP_SEQ_FEATURE	domain:TSP type-1 5	3	0.33557	0.253614	AC009139, NM_031935, NM_014272
INTERPRO	IPR000884:Thrombospondin, type 1 repeat	5	0.559284	0.265127	AC009139, BC105941, NM_031935, NM_014272, NM_003246
UP_SEQ_FEATURE	domain:TSP type-1 4	3	0.33557	0.340706	AC009139, NM_031935, NM_014272
Annotation Cluster 46	Enrichment Score: 0.5991346987313387
Category	Term	Count	%	PValue	Genes
GOTERM_MF_FAT	GO:0031267~small GTPase binding	7	0.782998	0.209567	NM_018098, BC014426, NM_002578, NM_032872, AC002400, NM_014705, NM_007052
GOTERM_MF_FAT	GO:0051020~GTPase binding	7	0.782998	0.261595	NM_018098, BC014426, NM_002578, NM_032872, AC002400, NM_014705, NM_007052
GOTERM_MF_FAT	GO:0017016~Ras GTPase binding	6	0.671141	0.290833	NM_018098, BC014426, NM_002578, NM_032872, NM_014705, NM_007052
Annotation Cluster 47	Enrichment Score: 0.5982862057903209
Category	Term	Count	%	PValue	Genes
UP_SEQ_FEATURE	domain:C2	6	0.671141	0.200069	AL049593, NM_024949, AK122591, NM_015052, AC019193, AL031289, AY585192
SMART	SM00239:C2	8	0.894855	0.253559	AL049593, NM_024949, AK122591, NM_032872, NM_153634, NM_015052, AC019193, AL031289, AY585192
INTERPRO	IPR018029:C2 membrane targeting protein	7	0.782998	0.254266	AL049593, AK122591, NM_032872, NM_153634, NM_015052, AL031289, AY585192
INTERPRO	IPR000008:C2 calcium-dependent membrane targeting	8	0.894855	0.313552	AL049593, NM_024949, AK122591, NM_032872, NM_153634, NM_015052, AC019193, AL031289, AY585192
Annotation Cluster 48	Enrichment Score: 0.5978665705042522
Category	Term	Count	%	PValue	Genes
UP_SEQ_FEATURE	domain:PH	13	1.45414	0.208448	NM_018098, NM_173660, NM_003128, NM_018967, NM_004321, NM_005633, NM_005713, NM_005369, AL356740, AK122591, AB002378, AC093110, NM_001025616, BC082235
SMART	SM00233:PH	14	1.566	0.240099	NM_018098, NM_173660, NM_003128, NM_004321, NM_018967, NM_005633, NM_005713, NM_005369, AL356740, AK122591, AB002378, NM_032129, AC093110, NM_001025616, BC082235
INTERPRO	IPR001849:Pleckstrin homology	14	1.566	0.321375	NM_018098, NM_173660, NM_003128, NM_004321, NM_018967, NM_005633, NM_005713, NM_005369, AL356740, AK122591, AB002378, NM_032129, AC093110, NM_001025616, BC082235
Annotation Cluster 49	Enrichment Score: 0.5966377134613802
Category	Term	Count	%	PValue	Genes
SMART	SM00041:CT	3	0.33557	0.240245	BC105941, NM_002457, BT019423
UP_SEQ_FEATURE	domain:CTCK	3	0.33557	0.253614	BC105941, NM_002457, BT019423
INTERPRO	IPR006207:Cystine knot, C-terminal	3	0.33557	0.266231	BC105941, NM_002457, BT019423
Annotation Cluster 50	Enrichment Score: 0.5902820779140876
Category	Term	Count	%	PValue	Genes
SMART	SM00034:CLECT	6	0.671141	0.192914	AY547296, NM_004386, NM_000242, AL590666, NM_016511, BC019883
UP_SEQ_FEATURE	domain:C-type lectin	6	0.671141	0.193245	AY547296, NM_004386, NM_000242, AL590666, NM_016511, BC019883
INTERPRO	IPR001304:C-type lectin	6	0.671141	0.23401	AY547296, NM_004386, NM_000242, AL590666, NM_016511, BC019883
INTERPRO	IPR018378:C-type lectin, conserved site	6	0.671141	0.23401	AY547296, NM_004386, NM_000242, AL590666, NM_016511, BC019883
INTERPRO	IPR016186:C-type lectin-like	6	0.671141	0.335316	AY547296, NM_004386, NM_000242, AL590666, NM_016511, BC019883
SP_PIR_KEYWORDS	Lectin	8	0.894855	0.419674	AY547296, NM_004386, NM_000242, NM_014441, NM_024572, AL590666, NM_016511, BC019883
Annotation Cluster 51	Enrichment Score: 0.5715235958976026
Category	Term	Count	%	PValue	Genes
UP_SEQ_FEATURE	repeat:III	3	0.33557	0.268211	NM_006514, AC021491, NM_014191
UP_SEQ_FEATURE	repeat:II	3	0.33557	0.268211	NM_006514, AC021491, NM_014191
UP_SEQ_FEATURE	repeat:IV	3	0.33557	0.268211	NM_006514, AC021491, NM_014191
UP_SEQ_FEATURE	repeat:I	3	0.33557	0.268211	NM_006514, AC021491, NM_014191
Annotation Cluster 52	Enrichment Score: 0.5704775221289143
Category	Term	Count	%	PValue	Genes
GOTERM_BP_FAT	GO:0002763~positive regulation of myeloid leukocyte differentiation	3	0.33557	0.155866	BC011538, AF025841, AL139382
GOTERM_BP_FAT	GO:0045670~regulation of osteoclast differentiation	3	0.33557	0.213093	BC011538, NM_000594, AL139382
GOTERM_BP_FAT	GO:0002761~regulation of myeloid leukocyte differentiation	4	0.447427	0.216794	BC011538, NM_000594, AF025841, AL139382
GOTERM_BP_FAT	GO:0045639~positive regulation of myeloid cell differentiation	3	0.33557	0.373708	BC011538, AF025841, AL139382
GOTERM_BP_FAT	GO:0045637~regulation of myeloid cell differentiation	4	0.447427	0.522048	BC011538, NM_000594, AF025841, AL139382
Annotation Cluster 53	Enrichment Score: 0.5671943982398523
Category	Term	Count	%	PValue	Genes
UP_SEQ_FEATURE	domain:N-terminal Ras-GEF	3	0.33557	0.210034	BC014426, CR601768, NM_005633
SMART	SM00229:RasGEFN	3	0.33557	0.212295	BC014426, CR601768, NM_005633
INTERPRO	IPR000651:Guanine nucleotide exchange factor for Ras-like GTPases, N-terminal	3	0.33557	0.23603	BC014426, CR601768, NM_005633
INTERPRO	IPR008937:Ras guanine nucleotide exchange factor	3	0.33557	0.281341	BC014426, CR601768, NM_005633
INTERPRO	IPR019804:Ras guanine-nucleotide exchange factor, conserved site	3	0.33557	0.296424	BC014426, CR601768, NM_005633
SMART	SM00147:RasGEF	3	0.33557	0.310437	BC014426, CR601768, NM_005633
UP_SEQ_FEATURE	domain:Ras-GEF	3	0.33557	0.311884	BC014426, CR601768, NM_005633
INTERPRO	IPR001895:Guanine-nucleotide dissociation stimulator CDC25	3	0.33557	0.341299	BC014426, CR601768, NM_005633
Annotation Cluster 54	Enrichment Score: 0.5649559189899312
Category	Term	Count	%	PValue	Genes
GOTERM_MF_FAT	GO:0008028~monocarboxylic acid transmembrane transporter activity	4	0.447427	0.0671239	AC105413, NM_000452, NM_003043, NM_001407
GOTERM_MF_FAT	GO:0005343~organic acid:sodium symporter activity	3	0.33557	0.259604	AC105413, NM_000452, NM_003043
GOTERM_MF_FAT	GO:0015370~solute:sodium symporter activity	4	0.447427	0.338396	AC105413, NM_004212, NM_000452, NM_003043
SP_PIR_KEYWORDS	Symport	3	0.33557	0.932316	AC105413, NM_000452, NM_003043
Annotation Cluster 55	Enrichment Score: 0.5642449084306539
Category	Term	Count	%	PValue	Genes
GOTERM_BP_FAT	GO:0002474~antigen processing and presentation of peptide antigen via MHC class I	3	0.33557	0.142062	BC080574, BX005428, AF150664
UP_SEQ_FEATURE	domain:Ig-like C1-type	4	0.447427	0.202622	BC080574, BX005428, AF150664, BC030239
GOTERM_BP_FAT	GO:0048002~antigen processing and presentation of peptide antigen	3	0.33557	0.301336	BC080574, BX005428, AF150664
GOTERM_BP_FAT	GO:0019882~antigen processing and presentation	4	0.447427	0.637975	BC080574, BX005428, AF150664
Annotation Cluster 56	Enrichment Score: 0.556967863596408
Category	Term	Count	%	PValue	Genes
UP_SEQ_FEATURE	domain:CRAL-TRIO	3	0.33557	0.268211	AL356740, NM_005369, NM_024331
SMART	SM00516:SEC14	3	0.33557	0.268353	AL356740, NM_005369, NM_024331
INTERPRO	IPR001251:Cellular retinaldehyde-binding/triple function, C-terminal	3	0.33557	0.296424	AL356740, NM_005369, NM_024331
Annotation Cluster 57	Enrichment Score: 0.5475537579773441
Category	Term	Count	%	PValue	Genes
SP_PIR_KEYWORDS	pyridoxal phosphate	5	0.559284	0.218813	NM_002079, NM_016510, AF191687, AK055053, NM_005504
INTERPRO	IPR015421:Pyridoxal phosphate-dependent transferase, major region, subdomain 1	4	0.447427	0.227292	NM_002079, NM_016510, AF191687, AK055053
GOTERM_MF_FAT	GO:0030170~pyridoxal phosphate binding	4	0.447427	0.360217	NM_002079, NM_016510, AF191687, AK055053
GOTERM_MF_FAT	GO:0070279~vitamin B6 binding	4	0.447427	0.360217	NM_002079, NM_016510, AF191687, AK055053
Annotation Cluster 58	Enrichment Score: 0.5451763022042044
Category	Term	Count	%	PValue	Genes
GOTERM_BP_FAT	GO:0006650~glycerophospholipid metabolic process	8	0.894855	0.181651	AL049593, NM_000794, U89336, AK122591, NM_002009, NM_000928, NM_015900, BC020225
GOTERM_BP_FAT	GO:0006644~phospholipid metabolic process	10	1.11857	0.330157	AL049593, NM_000794, CR616337, U89336, AK122591, NM_002009, NM_004905, NM_000928, NM_015900, BC020225
GOTERM_BP_FAT	GO:0019637~organophosphate metabolic process	10	1.11857	0.385934	AL049593, NM_000794, CR616337, U89336, AK122591, NM_002009, NM_004905, NM_000928, NM_015900, BC020225
Annotation Cluster 59	Enrichment Score: 0.5423276241496239
Category	Term	Count	%	PValue	Genes
GOTERM_BP_FAT	GO:0042310~vasoconstriction	3	0.33557	0.142062	AC021491, NM_000678, NM_001957
GOTERM_BP_FAT	GO:0035150~regulation of tube size	4	0.447427	0.345487	AC021491, NM_000678, NM_001957, NM_001014797
GOTERM_BP_FAT	GO:0050880~regulation of blood vessel size	4	0.447427	0.345487	AC021491, NM_000678, NM_001957, NM_001014797
GOTERM_BP_FAT	GO:0003018~vascular process in circulatory system	4	0.447427	0.399344	AC021491, NM_000678, NM_001957, NM_001014797
Annotation Cluster 60	Enrichment Score: 0.5362977366876733
Category	Term	Count	%	PValue	Genes
SMART	SM00256:FBOX	5	0.559284	0.258366	AF053356, NM_012158, AF155114, AL133387, BC026213
UP_SEQ_FEATURE	domain:F-box	5	0.559284	0.306795	AF053356, NM_012158, AF155114, AL133387, BC026213
INTERPRO	IPR001810:Cyclin-like F-box	5	0.559284	0.310473	AF053356, NM_012158, AF155114, AL133387, BC026213
Annotation Cluster 61	Enrichment Score: 0.5298017838615313
Category	Term	Count	%	PValue	Genes
GOTERM_BP_FAT	GO:0006414~translational elongation	8	0.894855	0.10202	NM_001402, BC019014, AC104850, NM_001012, NM_016275, AJ400879, AC098847, BC107567, AC073587
KEGG_PATHWAY	hsa03010:Ribosome	6	0.671141	0.237279	BC019014, NM_001012, AJ400879, AC098847, BC107567, AC073587
GOTERM_CC_FAT	GO:0022626~cytosolic ribosome	6	0.671141	0.25235	BC019014, NM_001012, AJ400879, AC098847, BC107567, AC073587
SP_PIR_KEYWORDS	ribosome	5	0.559284	0.313274	BC019014, NM_001012, AC098847, BC107567, AC073587
GOTERM_CC_FAT	GO:0033279~ribosomal subunit	7	0.782998	0.449896	BC019014, NM_001012, AJ400879, AL121905, AC098847, BC107567, AC073587
GOTERM_CC_FAT	GO:0044445~cytosolic part	6	0.671141	0.769495	BC019014, NM_001012, AJ400879, AC098847, BC107567, AC073587
Annotation Cluster 62	Enrichment Score: 0.5288944905071103
Category	Term	Count	%	PValue	Genes
GOTERM_BP_FAT	GO:0000187~activation of MAPK activity	6	0.671141	0.219412	CR457167, AL121827, NM_000594, NM_139320, NM_000928, NM_003246
GOTERM_BP_FAT	GO:0043405~regulation of MAP kinase activity	8	0.894855	0.317463	NM_020185, CR457167, AL121827, NM_000594, NM_139320, NM_000928, AY585192, NM_003246
GOTERM_BP_FAT	GO:0043406~positive regulation of MAP kinase activity	6	0.671141	0.371846	CR457167, AL121827, NM_000594, NM_139320, NM_000928, NM_003246
Annotation Cluster 63	Enrichment Score: 0.5139525798446944
Category	Term	Count	%	PValue	Genes
GOTERM_BP_FAT	GO:0010604~positive regulation of macromolecule metabolic process	39	4.36242	0.232912	AC010271, U89336, AF025841, NM_015472, NM_003990, NM_000928, NM_004555, NM_007052, AC027228, NM_015265, NM_003246, AL136233, AF053356, NM_020063, BC000052, NM_147193, NM_005149, NM_000594, BC001251, NM_002525, NM_016203, NM_006261, NM_032345, NM_182795, AL627402, AL031289, NM_001452, BT019562, NM_004972, BC074814, AB002378, NM_012082, NM_001397, AL133387, AC122129, AF272381, NM_001957, BC033522
GOTERM_BP_FAT	GO:0051173~positive regulation of nitrogen compound metabolic process	30	3.3557	0.245866	AC010271, U89336, AF025841, NM_015472, NM_003990, NM_000928, NM_004555, NM_015265, AL136233, AF053356, BC000052, NM_147193, NM_005149, NM_000594, BC001251, NM_006261, AL627402, AL031289, NM_001452, NM_182795, BT019562, NM_000794, NM_004972, BC074814, AB002378, NM_012082, AC122129, AF272381, BC033522
GOTERM_BP_FAT	GO:0009891~positive regulation of biosynthetic process	32	3.57942	0.253383	AC010271, U89336, AF025841, NM_015472, NM_003990, NM_000928, NM_004555, NM_007052, NM_015265, NM_003246, AL136233, AF053356, BC000052, NM_020063, NM_147193, NM_005149, NM_000594, NM_006261, NM_032345, AL627402, AL031289, NM_001452, NM_182795, NM_000794, NM_004972, BC074814, AB002378, NM_012082, AC122129, AF272381, BC033522
GOTERM_BP_FAT	GO:0045935~positive regulation of nucleobase, nucleoside, nucleotide and nucleic acid metabolic process	29	3.24385	0.253589	AC010271, U89336, AF025841, NM_015472, NM_003990, NM_000928, NM_004555, NM_015265, AL136233, BC000052, AF053356, NM_147193, NM_005149, NM_000594, BC001251, NM_006261, AL627402, AL031289, NM_001452, NM_182795, BT019562, NM_000794, BC074814, AB002378, NM_012082, AC122129, AF272381, BC033522
GOTERM_BP_FAT	GO:0010557~positive regulation of macromolecule biosynthetic process	30	3.3557	0.273882	AC010271, U89336, AF025841, NM_015472, NM_003990, NM_000928, NM_004555, NM_007052, NM_015265, NM_003246, AL136233, BC000052, NM_020063, AF053356, NM_147193, NM_005149, NM_000594, NM_006261, NM_032345, AL627402, AL031289, NM_001452, NM_182795, BC074814, AB002378, NM_012082, AC122129, AF272381, BC033522
GOTERM_BP_FAT	GO:0031328~positive regulation of cellular biosynthetic process	31	3.46756	0.289168	AC010271, U89336, AF025841, NM_015472, NM_003990, NM_000928, NM_004555, NM_015265, NM_003246, AL136233, AF053356, BC000052, NM_020063, NM_147193, NM_005149, NM_000594, NM_006261, NM_032345, AL627402, AL031289, NM_001452, NM_182795, NM_000794, NM_004972, BC074814, AB002378, NM_012082, AC122129, AF272381, BC033522
GOTERM_BP_FAT	GO:0045944~positive regulation of transcription from RNA polymerase II promoter	18	2.01342	0.290901	AF025841, U89336, NM_015472, NM_003990, NM_000928, NM_004555, NM_015265, AL627402, BC000052, NM_147193, NM_005149, NM_000594, BC074814, NM_012082, AC122129, AF272381, BC033522, NM_006261
GOTERM_BP_FAT	GO:0045893~positive regulation of transcription, DNA-dependent	22	2.46085	0.326599	U89336, AF025841, NM_015472, NM_003990, NM_000928, NM_004555, NM_015265, NM_001452, AL031289, AL627402, AF053356, BC000052, NM_147193, NM_005149, NM_000594, BC074814, AB002378, NM_012082, AC122129, AF272381, BC033522, NM_006261
GOTERM_BP_FAT	GO:0051254~positive regulation of RNA metabolic process	22	2.46085	0.340722	U89336, AF025841, NM_015472, NM_003990, NM_000928, NM_004555, NM_015265, NM_001452, AL031289, AL627402, AF053356, BC000052, NM_147193, NM_005149, NM_000594, BC074814, AB002378, NM_012082, AC122129, AF272381, BC033522, NM_006261
GOTERM_BP_FAT	GO:0045941~positive regulation of transcription	24	2.68456	0.457162	AC010271, U89336, AF025841, NM_015472, NM_003990, NM_000928, NM_004555, NM_015265, NM_001452, AL031289, AL627402, AF053356, BC000052, NM_147193, NM_005149, NM_000594, BC074814, AB002378, NM_012082, AC122129, AF272381, BC033522, NM_006261
GOTERM_BP_FAT	GO:0010628~positive regulation of gene expression	24	2.68456	0.514966	AC010271, U89336, AF025841, NM_015472, NM_003990, NM_000928, NM_004555, NM_015265, NM_001452, AL031289, AL627402, AF053356, BC000052, NM_147193, NM_005149, NM_000594, BC074814, AB002378, NM_012082, AC122129, AF272381, BC033522, NM_006261
Annotation Cluster 64	Enrichment Score: 0.5106337210248867
Category	Term	Count	%	PValue	Genes
GOTERM_BP_FAT	GO:0009150~purine ribonucleotide metabolic process	9	1.00671	0.17548	NM_005006, NM_004231, BC033622, AL356740, NM_006915, DQ246833, NM_002764, NM_016203, AF363578
GOTERM_BP_FAT	GO:0009152~purine ribonucleotide biosynthetic process	8	0.894855	0.176375	NM_004231, BC033622, AL356740, NM_006915, DQ246833, NM_002764, NM_016203, AF363578
GOTERM_BP_FAT	GO:0009260~ribonucleotide biosynthetic process	8	0.894855	0.214624	NM_004231, BC033622, AL356740, NM_006915, DQ246833, NM_002764, NM_016203, AF363578
GOTERM_BP_FAT	GO:0009259~ribonucleotide metabolic process	9	1.00671	0.220792	NM_005006, NM_004231, BC033622, AL356740, NM_006915, DQ246833, NM_002764, NM_016203, AF363578
GOTERM_BP_FAT	GO:0006164~purine nucleotide biosynthetic process	8	0.894855	0.362247	NM_004231, BC033622, AL356740, NM_006915, DQ246833, NM_002764, NM_016203, AF363578
GOTERM_BP_FAT	GO:0006163~purine nucleotide metabolic process	9	1.00671	0.447175	NM_005006, NM_004231, BC033622, AL356740, NM_006915, DQ246833, NM_002764, NM_016203, AF363578
GOTERM_BP_FAT	GO:0009165~nucleotide biosynthetic process	9	1.00671	0.447175	NM_004231, BC033622, AL356740, NM_006915, DQ246833, NM_002764, NM_016203, AF363578, AK025654
GOTERM_BP_FAT	GO:0034404~nucleobase, nucleoside and nucleotide biosynthetic process	9	1.00671	0.488659	NM_004231, BC033622, AL356740, NM_006915, DQ246833, NM_002764, NM_016203, AF363578, AK025654
GOTERM_BP_FAT	GO:0034654~nucleobase, nucleoside, nucleotide and nucleic acid biosynthetic process	9	1.00671	0.488659	NM_004231, BC033622, AL356740, NM_006915, DQ246833, NM_002764, NM_016203, AF363578, AK025654
Annotation Cluster 65	Enrichment Score: 0.509632720673811
Category	Term	Count	%	PValue	Genes
GOTERM_BP_FAT	GO:0007188~G-protein signaling, coupled to cAMP nucleotide second messenger	6	0.671141	0.241166	NM_000794, NM_001050, NM_001018036, NM_000678, AP001120, NM_001053
GOTERM_BP_FAT	GO:0007187~G-protein signaling, coupled to cyclic nucleotide second messenger	7	0.782998	0.297359	NM_000794, NM_001050, NM_005959, NM_001018036, NM_000678, AP001120, NM_001053
GOTERM_BP_FAT	GO:0019933~cAMP-mediated signaling	6	0.671141	0.317068	NM_000794, NM_001050, NM_001018036, NM_000678, AP001120, NM_001053
GOTERM_BP_FAT	GO:0019935~cyclic-nucleotide-mediated signaling	7	0.782998	0.402457	NM_000794, NM_001050, NM_005959, NM_001018036, NM_000678, AP001120, NM_001053
Annotation Cluster 66	Enrichment Score: 0.5051764733902324
Category	Term	Count	%	PValue	Genes
INTERPRO	IPR001331:Guanine-nucleotide dissociation stimulator, CDC24, conserved site	5	0.559284	0.24734	NM_018098, NM_005633, AL356740, AB002378, NM_005369
SMART	SM00325:RhoGEF	5	0.559284	0.258366	NM_018098, NM_005633, AL356740, AB002378, NM_005369
UP_SEQ_FEATURE	domain:DH	5	0.559284	0.263066	NM_018098, NM_005633, AL356740, AB002378, NM_005369
INTERPRO	IPR000219:Dbl homology (DH) domain	5	0.559284	0.301328	NM_018098, NM_005633, AL356740, AB002378, NM_005369
GOTERM_MF_FAT	GO:0005089~Rho guanyl-nucleotide exchange factor activity	5	0.559284	0.335288	NM_018098, NM_005633, AL356740, AB002378, NM_005369
GOTERM_BP_FAT	GO:0035023~regulation of Rho protein signal transduction	5	0.559284	0.548139	NM_018098, NM_005633, AL356740, AB002378, NM_005369
Annotation Cluster 67	Enrichment Score: 0.502951380070057
Category	Term	Count	%	PValue	Genes
GOTERM_CC_FAT	GO:0008076~voltage-gated potassium channel complex	6	0.671141	0.29282	AL121827, NM_153033, NM_014379, NM_173562, NM_001014797, U69962
GOTERM_CC_FAT	GO:0034705~potassium channel complex	6	0.671141	0.29282	AL121827, NM_153033, NM_014379, NM_173562, NM_001014797, U69962
GOTERM_MF_FAT	GO:0005249~voltage-gated potassium channel activity	6	0.671141	0.361364	AL121827, NM_153033, NM_014379, NM_173562, NM_001014797, U69962
Annotation Cluster 68	Enrichment Score: 0.4977248870203271
Category	Term	Count	%	PValue	Genes
GOTERM_BP_FAT	GO:0009152~purine ribonucleotide biosynthetic process	8	0.894855	0.176375	NM_004231, BC033622, AL356740, NM_006915, DQ246833, NM_002764, NM_016203, AF363578
GOTERM_BP_FAT	GO:0009260~ribonucleotide biosynthetic process	8	0.894855	0.214624	NM_004231, BC033622, AL356740, NM_006915, DQ246833, NM_002764, NM_016203, AF363578
GOTERM_BP_FAT	GO:0009141~nucleoside triphosphate metabolic process	8	0.894855	0.255569	NM_005006, NM_004231, AL356740, NM_006915, DQ246833, NM_001248, NM_016203, AF363578
GOTERM_BP_FAT	GO:0009205~purine ribonucleoside triphosphate metabolic process	7	0.782998	0.311154	NM_005006, NM_004231, AL356740, NM_006915, DQ246833, NM_016203, AF363578
GOTERM_BP_FAT	GO:0009199~ribonucleoside triphosphate metabolic process	7	0.782998	0.318092	NM_005006, NM_004231, AL356740, NM_006915, DQ246833, NM_016203, AF363578
GOTERM_BP_FAT	GO:0009206~purine ribonucleoside triphosphate biosynthetic process	6	0.671141	0.34047	NM_004231, AL356740, NM_006915, DQ246833, NM_016203, AF363578
GOTERM_BP_FAT	GO:0009144~purine nucleoside triphosphate metabolic process	7	0.782998	0.346051	NM_005006, NM_004231, AL356740, NM_006915, DQ246833, NM_016203, AF363578
GOTERM_BP_FAT	GO:0009145~purine nucleoside triphosphate biosynthetic process	6	0.671141	0.348302	NM_004231, AL356740, NM_006915, DQ246833, NM_016203, AF363578
GOTERM_BP_FAT	GO:0009201~ribonucleoside triphosphate biosynthetic process	6	0.671141	0.348302	NM_004231, AL356740, NM_006915, DQ246833, NM_016203, AF363578
GOTERM_BP_FAT	GO:0006164~purine nucleotide biosynthetic process	8	0.894855	0.362247	NM_004231, BC033622, AL356740, NM_006915, DQ246833, NM_002764, NM_016203, AF363578
GOTERM_BP_FAT	GO:0009142~nucleoside triphosphate biosynthetic process	6	0.671141	0.371846	NM_004231, AL356740, NM_006915, DQ246833, NM_016203, AF363578
GOTERM_BP_FAT	GO:0046034~ATP metabolic process	6	0.671141	0.395393	NM_005006, NM_004231, AL356740, DQ246833, NM_016203, AF363578
GOTERM_BP_FAT	GO:0006754~ATP biosynthetic process	5	0.559284	0.464406	NM_004231, AL356740, DQ246833, NM_016203, AF363578
Annotation Cluster 69	Enrichment Score: 0.497312099991364
Category	Term	Count	%	PValue	Genes
UP_SEQ_FEATURE	domain:Ig-like C2-type 7	3	0.33557	0.210034	BC028312, NM_001078, NM_031935
UP_SEQ_FEATURE	domain:Ig-like C2-type 5	4	0.447427	0.36139	NM_032531, BC028312, NM_001078, NM_031935
UP_SEQ_FEATURE	domain:Ig-like C2-type 6	3	0.33557	0.424423	BC028312, NM_001078, NM_031935
Annotation Cluster 70	Enrichment Score: 0.495684390711365
Category	Term	Count	%	PValue	Genes
UP_SEQ_FEATURE	domain:Post-SET	3	0.33557	0.126536	NM_006515, NM_014712, AF272381
SMART	SM00508:PostSET	3	0.33557	0.131556	NM_006515, NM_014712, AF272381
INTERPRO	IPR003616:Post-SET zinc-binding region	3	0.33557	0.147766	NM_006515, NM_014712, AF272381
GOTERM_MF_FAT	GO:0008170~N-methyltransferase activity	4	0.447427	0.349316	NM_006515, NM_014712, AF272381, AL590666
GOTERM_MF_FAT	GO:0016279~protein-lysine N-methyltransferase activity	3	0.33557	0.362505	NM_006515, NM_014712, AF272381
GOTERM_MF_FAT	GO:0018024~histone-lysine N-methyltransferase activity	3	0.33557	0.362505	NM_006515, NM_014712, AF272381
GOTERM_MF_FAT	GO:0016278~lysine N-methyltransferase activity	3	0.33557	0.362505	NM_006515, NM_014712, AF272381
GOTERM_MF_FAT	GO:0042054~histone methyltransferase activity	3	0.33557	0.459657	NM_006515, NM_014712, AF272381
SMART	SM00317:SET	3	0.33557	0.552811	NM_006515, NM_014712, AF272381
UP_SEQ_FEATURE	domain:SET	3	0.33557	0.573031	NM_006515, NM_014712, AF272381
INTERPRO	IPR001214:SET	3	0.33557	0.591864	NM_006515, NM_014712, AF272381
Annotation Cluster 71	Enrichment Score: 0.4786896608872577
Category	Term	Count	%	PValue	Genes
SP_PIR_KEYWORDS	potassium channel	6	0.671141	0.184608	AL121827, NM_033347, NM_014379, AF305072, NM_001014797, U69962
SP_PIR_KEYWORDS	potassium	7	0.782998	0.362487	BC033622, AL121827, NM_033347, NM_014379, AF305072, NM_001014797, U69962
GOTERM_MF_FAT	GO:0030955~potassium ion binding	7	0.782998	0.394358	BC033622, AL121827, NM_033347, NM_014379, AF305072, NM_001014797, U69962
SP_PIR_KEYWORDS	potassium transport	6	0.671141	0.461113	AL121827, NM_033347, NM_014379, AF305072, NM_001014797, U69962
Annotation Cluster 72	Enrichment Score: 0.47215468030942526
Category	Term	Count	%	PValue	Genes
KEGG_PATHWAY	hsa05221:Acute myeloid leukemia	5	0.559284	0.179138	NM_001654, NM_005633, AF025841, NM_030662, BC033522
KEGG_PATHWAY	hsa05220:Chronic myeloid leukemia	5	0.559284	0.320799	NM_001654, NM_005633, AF025841, NM_030662, BC033522
KEGG_PATHWAY	hsa05215:Prostate cancer	4	0.447427	0.666986	NM_001654, NM_005633, NM_030662, BC033522
Annotation Cluster 73	Enrichment Score: 0.4645593554665036
Category	Term	Count	%	PValue	Genes
INTERPRO	IPR018980:FERM, C-terminal PH-like domain	3	0.33557	0.266231	AC105413, AK055545, AL079307, NM_019114
INTERPRO	IPR019748:FERM central domain	4	0.447427	0.292941	AC105413, AK055545, AL079307, NM_019114, BC035404
INTERPRO	IPR018979:FERM, N-terminal	3	0.33557	0.341299	AC105413, AK055545, AL079307, NM_019114
INTERPRO	IPR014352:FERM/acyl-CoA-binding protein, 3-helical bundle	3	0.33557	0.520702	AC105413, AK055545, AL079307, NM_019114
Annotation Cluster 74	Enrichment Score: 0.4607005953943074
Category	Term	Count	%	PValue	Genes
GOTERM_CC_FAT	GO:0005925~focal adhesion	7	0.782998	0.25643	AF116610, AK128712, NM_000927, BC035404, BC013254, NM_021222, NM_001025616
GOTERM_CC_FAT	GO:0005924~cell-substrate adherens junction	7	0.782998	0.285205	AF116610, AK128712, NM_000927, BC035404, BC013254, NM_021222, NM_001025616
GOTERM_CC_FAT	GO:0030055~cell-substrate junction	7	0.782998	0.32953	AF116610, AK128712, NM_000927, BC035404, BC013254, NM_021222, NM_001025616
GOTERM_CC_FAT	GO:0070161~anchoring junction	9	1.00671	0.433773	AF116610, AK128712, NM_017599, NM_000927, BC035404, BC013254, NM_177986, NM_021222, NM_001025616
GOTERM_CC_FAT	GO:0005912~adherens junction	8	0.894855	0.475569	AF116610, AK128712, NM_017599, NM_000927, BC035404, BC013254, NM_021222, NM_001025616
Annotation Cluster 75	Enrichment Score: 0.4584025116351529
Category	Term	Count	%	PValue	Genes
GOTERM_BP_FAT	GO:0006606~protein import into nucleus	6	0.671141	0.248544	NM_000794, NM_003128, NM_000594, NM_004972, NM_003292, NM_015171, AC093110
GOTERM_BP_FAT	GO:0017038~protein import	8	0.894855	0.255569	NM_000794, NM_003128, NM_000594, NM_004972, NM_003292, NM_015171, BC000543, AC010336, AC093110
GOTERM_BP_FAT	GO:0051170~nuclear import	6	0.671141	0.263468	NM_000794, NM_003128, NM_000594, NM_004972, NM_003292, NM_015171, AC093110
GOTERM_BP_FAT	GO:0034504~protein localization in nucleus	6	0.671141	0.30931	NM_000794, NM_003128, NM_000594, NM_004972, NM_003292, NM_015171, AC093110
GOTERM_BP_FAT	GO:0033365~protein localization in organelle	8	0.894855	0.349377	NM_000794, NM_003128, NM_000594, NM_004972, NM_013336, NM_003292, NM_015171, AC010336, AC093110
GOTERM_BP_FAT	GO:0006913~nucleocytoplasmic transport	7	0.782998	0.578469	NM_000794, NM_015117, NM_003128, NM_000594, NM_004972, NM_003292, NM_015171, AC093110
GOTERM_BP_FAT	GO:0051169~nuclear transport	7	0.782998	0.590982	NM_000794, NM_015117, NM_003128, NM_000594, NM_004972, NM_003292, NM_015171, AC093110
Annotation Cluster 76	Enrichment Score: 0.45431858442436207
Category	Term	Count	%	PValue	Genes
GOTERM_BP_FAT	GO:0009062~fatty acid catabolic process	4	0.447427	0.166538	NM_000016, AC011742, NM_001807, NM_000098
GOTERM_BP_FAT	GO:0006635~fatty acid beta-oxidation	3	0.33557	0.301336	NM_000016, AC011742, NM_000098
GOTERM_BP_FAT	GO:0034440~lipid oxidation	3	0.33557	0.456195	NM_000016, AC011742, NM_000098
GOTERM_BP_FAT	GO:0019395~fatty acid oxidation	3	0.33557	0.456195	NM_000016, AC011742, NM_000098
GOTERM_BP_FAT	GO:0030258~lipid modification	4	0.447427	0.512322	NM_000016, AC011742, BC020225, NM_000098
Annotation Cluster 77	Enrichment Score: 0.44773101568953616
Category	Term	Count	%	PValue	Genes
SP_PIR_KEYWORDS	heme	7	0.782998	0.32791	NM_000498, NM_178033, DQ246833, NM_007052, BC033752, NM_000778, BC028224
GOTERM_MF_FAT	GO:0020037~heme binding	7	0.782998	0.344672	NM_000498, NM_178033, DQ246833, BC033752, NM_000778, BC028224
GOTERM_MF_FAT	GO:0046906~tetrapyrrole binding	7	0.782998	0.401464	NM_000498, NM_178033, DQ246833, BC033752, NM_000778, BC028224
Annotation Cluster 78	Enrichment Score: 0.4475273653632492
Category	Term	Count	%	PValue	Genes
GOTERM_BP_FAT	GO:0006917~induction of apoptosis	17	1.90157	0.1924	NM_018098, BC011538, NM_005633, AL359737, NM_015322, NM_005369, BT019562, NM_005707, NM_031301, AL356740, NM_004972, NM_000594, BC074814, AC011155, AB002378, NM_002457, NM_014207
GOTERM_BP_FAT	GO:0012502~induction of programmed cell death	17	1.90157	0.19644	NM_018098, BC011538, NM_005633, AL359737, NM_015322, NM_005369, BT019562, NM_005707, NM_031301, AL356740, NM_004972, NM_000594, BC074814, AC011155, AB002378, NM_002457, NM_014207
GOTERM_BP_FAT	GO:0043065~positive regulation of apoptosis	18	2.01342	0.526466	NM_018098, BC011538, NM_005633, AL359737, NM_015322, NM_005369, BT019562, NM_005707, NM_001014797, NM_031301, NM_000594, AL356740, NM_004972, BC074814, AC011155, AB002378, NM_002457, NM_014207
GOTERM_BP_FAT	GO:0043068~positive regulation of programmed cell death	18	2.01342	0.535344	NM_018098, BC011538, NM_005633, AL359737, NM_015322, NM_005369, BT019562, NM_005707, NM_001014797, NM_031301, NM_000594, AL356740, NM_004972, BC074814, AC011155, AB002378, NM_002457, NM_014207
GOTERM_BP_FAT	GO:0010942~positive regulation of cell death	18	2.01342	0.543155	NM_018098, BC011538, NM_005633, AL359737, NM_015322, NM_005369, BT019562, NM_005707, NM_001014797, NM_031301, NM_000594, AL356740, NM_004972, BC074814, AC011155, AB002378, NM_002457, NM_014207
Annotation Cluster 79	Enrichment Score: 0.437648257856158
Category	Term	Count	%	PValue	Genes
INTERPRO	IPR003879:Butyrophylin-like	5	0.559284	0.238547	NM_024018, NM_033452, AF238317, AY598332, AF220026
SMART	SM00589:PRY	4	0.447427	0.26747	NM_024018, NM_033452, AF238317, AY598332
INTERPRO	IPR006574:SPRY-associated	4	0.447427	0.304044	NM_024018, NM_033452, AF238317, AY598332
UP_SEQ_FEATURE	domain:B30.2/SPRY	5	0.559284	0.395617	NM_024018, NM_033452, AF238317, AY598332, AF220026
INTERPRO	IPR001870:B302 (SPRY)-like	5	0.559284	0.465623	NM_024018, NM_033452, AF238317, AY598332, AF220026
INTERPRO	IPR003877:SPla/RYanodine receptor SPRY	4	0.447427	0.662242	NM_024018, AF238317, AY598332, AF220026
Annotation Cluster 80	Enrichment Score: 0.43057380299096526
Category	Term	Count	%	PValue	Genes
GOTERM_BP_FAT	GO:0051339~regulation of lyase activity	7	0.782998	0.205443	NM_000794, BC023633, NM_001050, NM_001018036, NM_001957, AP001120, NM_001053
GOTERM_BP_FAT	GO:0045761~regulation of adenylate cyclase activity	6	0.671141	0.324849	NM_000794, NM_001050, NM_001018036, NM_001957, AP001120, NM_001053
GOTERM_BP_FAT	GO:0031279~regulation of cyclase activity	6	0.671141	0.348302	NM_000794, NM_001050, NM_001018036, NM_001957, AP001120, NM_001053
GOTERM_BP_FAT	GO:0030817~regulation of cAMP biosynthetic process	6	0.671141	0.363993	NM_000794, NM_001050, NM_001018036, NM_001957, AP001120, NM_001053
GOTERM_BP_FAT	GO:0030814~regulation of cAMP metabolic process	6	0.671141	0.379699	NM_000794, NM_001050, NM_001018036, NM_001957, AP001120, NM_001053
GOTERM_BP_FAT	GO:0030802~regulation of cyclic nucleotide biosynthetic process	6	0.671141	0.434423	NM_000794, NM_001050, NM_001018036, NM_001957, AP001120, NM_001053
GOTERM_BP_FAT	GO:0030808~regulation of nucleotide biosynthetic process	6	0.671141	0.434423	NM_000794, NM_001050, NM_001018036, NM_001957, AP001120, NM_001053
GOTERM_BP_FAT	GO:0030799~regulation of cyclic nucleotide metabolic process	6	0.671141	0.457588	NM_000794, NM_001050, NM_001018036, NM_001957, AP001120, NM_001053
GOTERM_BP_FAT	GO:0006140~regulation of nucleotide metabolic process	6	0.671141	0.48048	NM_000794, NM_001050, NM_001018036, NM_001957, AP001120, NM_001053
Annotation Cluster 81	Enrichment Score: 0.42696537404810925
Category	Term	Count	%	PValue	Genes
GOTERM_BP_FAT	GO:0042327~positive regulation of phosphorylation	6	0.671141	0.332651	AF053356, NM_000594, NM_004972, NM_016203, NM_001957, NM_003246
GOTERM_BP_FAT	GO:0010562~positive regulation of phosphorus metabolic process	6	0.671141	0.356144	AF053356, NM_000594, NM_004972, NM_016203, NM_001957, NM_003246
GOTERM_BP_FAT	GO:0045937~positive regulation of phosphate metabolic process	6	0.671141	0.356144	AF053356, NM_000594, NM_004972, NM_016203, NM_001957, NM_003246
GOTERM_BP_FAT	GO:0001934~positive regulation of protein amino acid phosphorylation	5	0.559284	0.464406	AF053356, NM_000594, NM_004972, NM_016203, NM_001957
Annotation Cluster 82	Enrichment Score: 0.4216039955178039
Category	Term	Count	%	PValue	Genes
GOTERM_BP_FAT	GO:0051349~positive regulation of lyase activity	5	0.559284	0.2007	NM_000794, BC023633, NM_001018036, NM_001957, AP001120
GOTERM_BP_FAT	GO:0007190~activation of adenylate cyclase activity	4	0.447427	0.367132	NM_000794, NM_001018036, NM_001957, AP001120
GOTERM_BP_FAT	GO:0045762~positive regulation of adenylate cyclase activity	4	0.447427	0.37791	NM_000794, NM_001018036, NM_001957, AP001120
GOTERM_BP_FAT	GO:0031281~positive regulation of cyclase activity	4	0.447427	0.38865	NM_000794, NM_001018036, NM_001957, AP001120
GOTERM_BP_FAT	GO:0010579~positive regulation of adenylate cyclase activity by G-protein signaling pathway	3	0.33557	0.469337	NM_000794, NM_001018036, AP001120
GOTERM_BP_FAT	GO:0010578~regulation of adenylate cyclase activity involved in G-protein signaling	3	0.33557	0.469337	NM_000794, NM_001018036, AP001120
GOTERM_BP_FAT	GO:0007189~activation of adenylate cyclase activity by G-protein signaling pathway	3	0.33557	0.469337	NM_000794, NM_001018036, AP001120
Annotation Cluster 83	Enrichment Score: 0.42136651122422414
Category	Term	Count	%	PValue	Genes
GOTERM_BP_FAT	GO:0030163~protein catabolic process	28	3.13199	0.319151	BC002854, U89336, AL139407, BC101172, AC027228, AF220026, AF053356, CR616337, NM_017769, NM_032582, NM_182765, NM_015052, AK000923, NM_002931, CR601244, NM_012158, NM_006537, NM_015322, NM_024095, AC106897, NM_031301, BC010543, AL136370, AF155114, AL133387, BC026213, BC035775, BC033522
SP_PIR_KEYWORDS	ubl conjugation pathway	23	2.57271	0.331163	NM_002931, CR601244, BC002854, NM_012158, NM_006537, U89336, NM_015322, BC101172, NM_024095, AC106897, AF220026, AF053356, NM_017769, BC010543, NM_032582, NM_182765, NM_015052, AL136370, AF155114, AL133387, BC026213, BC035775, AK000923
GOTERM_BP_FAT	GO:0051603~proteolysis involved in cellular protein catabolic process	27	3.02013	0.336857	BC002854, U89336, AL139407, BC101172, AC027228, AF220026, AF053356, NM_017769, NM_032582, NM_182765, NM_015052, AK000923, NM_002931, CR601244, NM_012158, NM_006537, NM_015322, NM_024095, AC106897, NM_031301, BC010543, AL136370, AF155114, AL133387, BC026213, BC035775, BC033522
GOTERM_BP_FAT	GO:0044257~cellular protein catabolic process	27	3.02013	0.344769	BC002854, U89336, AL139407, BC101172, AC027228, AF220026, AF053356, NM_017769, NM_032582, NM_182765, NM_015052, AK000923, NM_002931, CR601244, NM_012158, NM_006537, NM_015322, NM_024095, AC106897, NM_031301, BC010543, AL136370, AF155114, AL133387, BC026213, BC035775, BC033522
GOTERM_BP_FAT	GO:0019941~modification-dependent protein catabolic process	25	2.79642	0.405676	BC002854, U89336, AL139407, BC101172, AC027228, AF220026, AF053356, NM_017769, NM_032582, NM_182765, NM_015052, AK000923, NM_002931, CR601244, NM_012158, NM_006537, NM_015322, NM_024095, AC106897, BC010543, AL136370, AF155114, AL133387, BC026213, BC035775
GOTERM_BP_FAT	GO:0043632~modification-dependent macromolecule catabolic process	25	2.79642	0.405676	BC002854, U89336, AL139407, BC101172, AC027228, AF220026, AF053356, NM_017769, NM_032582, NM_182765, NM_015052, AK000923, NM_002931, CR601244, NM_012158, NM_006537, NM_015322, NM_024095, AC106897, BC010543, AL136370, AF155114, AL133387, BC026213, BC035775
GOTERM_BP_FAT	GO:0044265~cellular macromolecule catabolic process	31	3.46756	0.420372	BC002854, U89336, AL139407, BC101172, NM_014311, AC027228, AF220026, AL136233, AF053356, NM_017769, NM_032582, NM_182765, NM_015052, AK000923, NM_002931, NM_032345, CR601244, NM_012158, NM_006537, NM_015322, NM_024095, AC106897, NM_031301, BC010543, AL121827, AL136370, AF155114, AL133387, BC026213, BC035775, BC033522
GOTERM_BP_FAT	GO:0009057~macromolecule catabolic process	32	3.57942	0.501262	BC002854, U89336, AL139407, BC101172, NM_014311, AC027228, AF220026, AL136233, AF053356, NM_017769, CR616337, NM_032582, NM_182765, NM_015052, AK000923, NM_002931, NM_032345, CR601244, NM_012158, NM_006537, NM_015322, NM_024095, AC106897, NM_031301, BC010543, AL121827, AL136370, AF155114, AL133387, BC026213, BC035775, BC033522
Annotation Cluster 84	Enrichment Score: 0.4204837912721456
Category	Term	Count	%	PValue	Genes
GOTERM_BP_FAT	GO:0051347~positive regulation of transferase activity	12	1.34228	0.343837	CR457167, BC023633, AL121827, NM_000594, NM_004972, NM_139320, NM_000928, NM_016203, AC027228, NM_001957, AL834336, NM_003246
GOTERM_BP_FAT	GO:0045860~positive regulation of protein kinase activity	11	1.23043	0.376506	CR457167, AL121827, NM_000594, NM_004972, NM_139320, NM_000928, NM_016203, AC027228, NM_001957, AL834336, NM_003246
GOTERM_BP_FAT	GO:0033674~positive regulation of kinase activity	11	1.23043	0.423081	CR457167, AL121827, NM_000594, NM_004972, NM_139320, NM_000928, NM_016203, AC027228, NM_001957, AL834336, NM_003246
Annotation Cluster 85	Enrichment Score: 0.4201219798747075
Category	Term	Count	%	PValue	Genes
SMART	SM00326:SH3	11	1.23043	0.272315	NM_002031, CR457167, NM_033449, AL356740, NM_004240, AL133030, NM_018842, NM_014705, AC005777, AL627402, AL133355
INTERPRO	IPR001452:Src homology-3 domain	11	1.23043	0.354085	NM_002031, CR457167, NM_033449, AL356740, NM_004240, AL133030, NM_018842, NM_014705, AC005777, AL627402, AL133355
SP_PIR_KEYWORDS	sh3 domain	9	1.00671	0.569449	NM_002031, CR457167, NM_033449, NM_004240, NM_018842, NM_014705, AC005777, AL627402, AL133355
Annotation Cluster 86	Enrichment Score: 0.41094613635388594
Category	Term	Count	%	PValue	Genes
UP_SEQ_FEATURE	repeat:LRR 4	13	1.45414	0.276668	AF053356, AC021491, NM_012158, BC043145, BC027903, AF414442, AC010336, NM_032206, NM_001018036, AC012310, NM_018176
UP_SEQ_FEATURE	repeat:LRR 6	11	1.23043	0.301107	AF053356, AC021491, BC043145, BC027903, AF414442, AC010336, NM_032206, NM_001018036, AC012310
UP_SEQ_FEATURE	repeat:LRR 3	14	1.566	0.37943	AF053356, AC021491, NM_012158, NM_025137, BC043145, BC027903, AF414442, AC010336, NM_032206, NM_001018036, AC012310, NM_018176
UP_SEQ_FEATURE	repeat:LRR 5	11	1.23043	0.402807	AF053356, AC021491, BC043145, BC027903, AF414442, AC010336, NM_032206, NM_001018036, AC012310
UP_SEQ_FEATURE	repeat:LRR 1	14	1.566	0.466237	AF053356, AC021491, NM_012158, NM_025137, BC043145, BC027903, AF414442, AC010336, NM_032206, NM_001018036, AC012310, NM_018176
UP_SEQ_FEATURE	repeat:LRR 2	14	1.566	0.467602	AF053356, AC021491, NM_012158, NM_025137, BC043145, BC027903, AF414442, AC010336, NM_032206, NM_001018036, AC012310, NM_018176
SP_PIR_KEYWORDS	leucine-rich repeat	14	1.566	0.478614	AF053356, AC021491, NM_012158, NM_025137, BC043145, BC027903, AF414442, AC010336, NM_032206, NM_001018036, AC012310, NM_018176
Annotation Cluster 87	Enrichment Score: 0.4074934323410779
Category	Term	Count	%	PValue	Genes
GOTERM_BP_FAT	GO:0009712~catechol metabolic process	3	0.33557	0.387845	NM_000794, BC018756, NM_000277
GOTERM_BP_FAT	GO:0034311~diol metabolic process	3	0.33557	0.387845	NM_000794, BC018756, NM_000277
GOTERM_BP_FAT	GO:0006584~catecholamine metabolic process	3	0.33557	0.387845	NM_000794, BC018756, NM_000277
GOTERM_BP_FAT	GO:0018958~phenol metabolic process	3	0.33557	0.401839	NM_000794, BC018756, NM_000277
Annotation Cluster 88	Enrichment Score: 0.395178673309638
Category	Term	Count	%	PValue	Genes
GOTERM_MF_FAT	GO:0016455~RNA polymerase II transcription mediator activity	3	0.33557	0.318814	BC010543, AC091153, U80745
GOTERM_CC_FAT	GO:0016592~Srb-mediator complex	3	0.33557	0.344891	BC010543, AC091153, U80745
GOTERM_MF_FAT	GO:0016251~general RNA polymerase II transcription factor activity	3	0.33557	0.59326	BC010543, AC091153, U80745
Annotation Cluster 89	Enrichment Score: 0.3951245170702173
Category	Term	Count	%	PValue	Genes
GOTERM_BP_FAT	GO:0051091~positive regulation of transcription factor activity	5	0.559284	0.208904	NM_000594, NM_004972, NM_000928, AC114486, BC033522
GOTERM_BP_FAT	GO:0051092~positive regulation of NF-kappaB transcription factor activity	4	0.447427	0.216794	NM_000594, NM_000928, AC114486, BC033522
GOTERM_BP_FAT	GO:0043388~positive regulation of DNA binding	5	0.559284	0.295102	NM_000594, NM_004972, NM_000928, AC114486, BC033522
GOTERM_BP_FAT	GO:0051099~positive regulation of binding	5	0.559284	0.366841	NM_000594, NM_004972, NM_000928, AC114486, BC033522
GOTERM_BP_FAT	GO:0051090~regulation of transcription factor activity	5	0.559284	0.579674	NM_000594, NM_004972, NM_000928, AC114486, BC033522
GOTERM_BP_FAT	GO:0051101~regulation of DNA binding	5	0.559284	0.704653	NM_000594, NM_004972, NM_000928, AC114486, BC033522
GOTERM_BP_FAT	GO:0051098~regulation of binding	5	0.559284	0.8561	NM_000594, NM_004972, NM_000928, AC114486, BC033522
Annotation Cluster 90	Enrichment Score: 0.3932389074200123
Category	Term	Count	%	PValue	Genes
GOTERM_BP_FAT	GO:0001568~blood vessel development	12	1.34228	0.37003	NM_133459, NM_012082, AC114486, BC035404, NM_007052, NM_001025616, BC074993, NM_001957, AL590666, BT019562, NM_006261, NM_003246
GOTERM_BP_FAT	GO:0001944~vasculature development	12	1.34228	0.398975	NM_133459, NM_012082, AC114486, BC035404, NM_007052, NM_001025616, BC074993, NM_001957, AL590666, BT019562, NM_006261, NM_003246
GOTERM_BP_FAT	GO:0048514~blood vessel morphogenesis	10	1.11857	0.447817	NM_133459, NM_012082, BC035404, NM_007052, NM_001025616, BC074993, NM_001957, AL590666, BT019562, NM_003246
Annotation Cluster 91	Enrichment Score: 0.38770981001491783
Category	Term	Count	%	PValue	Genes
GOTERM_BP_FAT	GO:0051348~negative regulation of transferase activity	6	0.671141	0.324849	NM_000794, NM_020185, AL359737, AL161613, NM_016203, AY585192
GOTERM_BP_FAT	GO:0006469~negative regulation of protein kinase activity	5	0.559284	0.446975	NM_000794, NM_020185, AL161613, NM_016203, AY585192
GOTERM_BP_FAT	GO:0033673~negative regulation of kinase activity	5	0.559284	0.473048	NM_000794, NM_020185, AL161613, NM_016203, AY585192
Annotation Cluster 92	Enrichment Score: 0.3738390262667144
Category	Term	Count	%	PValue	Genes
INTERPRO	IPR001039:MHC class I, alpha chain, alpha1 and alpha2	3	0.33557	0.296424	BX005428, AF150664
INTERPRO	IPR011161:MHC class I-like antigen recognition	3	0.33557	0.311458	BX005428, AF150664
GOTERM_CC_FAT	GO:0042612~MHC class I protein complex	3	0.33557	0.329385	BX005428, AF150664
GOTERM_BP_FAT	GO:0019882~antigen processing and presentation	4	0.447427	0.637975	BC080574, BX005428, AF150664
GOTERM_CC_FAT	GO:0042611~MHC protein complex	3	0.33557	0.696603	BX005428, AF150664
Annotation Cluster 93	Enrichment Score: 0.3736079617631544
Category	Term	Count	%	PValue	Genes
GOTERM_BP_FAT	GO:0030336~negative regulation of cell migration	4	0.447427	0.38865	NM_000794, AC114486, NM_002457, NM_003246
GOTERM_BP_FAT	GO:0040013~negative regulation of locomotion	4	0.447427	0.431087	NM_000794, AC114486, NM_002457, NM_003246
GOTERM_BP_FAT	GO:0051271~negative regulation of cell motion	4	0.447427	0.45191	NM_000794, AC114486, NM_002457, NM_003246
Annotation Cluster 94	Enrichment Score: 0.35648672384783275
Category	Term	Count	%	PValue	Genes
GOTERM_MF_FAT	GO:0042626~ATPase activity, coupled to transmembrane movement of substances	6	0.671141	0.432307	NM_004231, AL356740, BC080574, NM_000927, AC002486, AF363578
GOTERM_MF_FAT	GO:0043492~ATPase activity, coupled to movement of substances	6	0.671141	0.440116	NM_004231, AL356740, BC080574, NM_000927, AC002486, AF363578
GOTERM_MF_FAT	GO:0016820~hydrolase activity, acting on acid anhydrides, catalyzing transmembrane movement of substances	6	0.671141	0.447899	NM_004231, AL356740, BC080574, NM_000927, AC002486, AF363578
Annotation Cluster 95	Enrichment Score: 0.35619271062605373
Category	Term	Count	%	PValue	Genes
GOTERM_BP_FAT	GO:0040017~positive regulation of locomotion	6	0.671141	0.34047	NM_000794, AY032738, AC091153, NM_004972, U89336, NM_003246
GOTERM_BP_FAT	GO:0030335~positive regulation of cell migration	5	0.559284	0.464406	NM_000794, AY032738, AC091153, NM_004972, NM_003246
GOTERM_BP_FAT	GO:0051272~positive regulation of cell motion	5	0.559284	0.540065	NM_000794, AY032738, AC091153, NM_004972, NM_003246
Annotation Cluster 96	Enrichment Score: 0.3457000761024573
Category	Term	Count	%	PValue	Genes
SMART	SM00252:SH2	6	0.671141	0.402485	NM_002031, AF116610, NM_004972, AC068880, AC005777, AL590666
SP_PIR_KEYWORDS	SH2 domain	6	0.671141	0.430684	NM_002031, AF116610, NM_004972, AC068880, AC005777, AL590666
INTERPRO	IPR000980:SH2 motif	6	0.671141	0.463183	NM_002031, AF116610, NM_004972, AC068880, AC005777, AL590666
UP_SEQ_FEATURE	domain:SH2	5	0.559284	0.515868	NM_002031, AF116610, AC068880, AC005777, AL590666
Annotation Cluster 97	Enrichment Score: 0.34228812028837874
Category	Term	Count	%	PValue	Genes
UP_SEQ_FEATURE	domain:Sushi 3	3	0.33557	0.354978	NM_000063, NM_000715, AY243503
UP_SEQ_FEATURE	domain:Sushi 1	3	0.33557	0.514597	NM_000063, NM_000715, AY243503
UP_SEQ_FEATURE	domain:Sushi 2	3	0.33557	0.514597	NM_000063, NM_000715, AY243503
Annotation Cluster 98	Enrichment Score: 0.33951416999060197
Category	Term	Count	%	PValue	Genes
GOTERM_BP_FAT	GO:0010524~positive regulation of calcium ion transport into cytosol	3	0.33557	0.184153	NM_000794, NM_000928, NM_001957
GOTERM_BP_FAT	GO:0032846~positive regulation of homeostatic process	4	0.447427	0.206485	NM_000794, NM_000928, AL139382, NM_001957
GOTERM_BP_FAT	GO:0015758~glucose transport	3	0.33557	0.315986	NM_000794, NM_000928, NM_001957
GOTERM_BP_FAT	GO:0010522~regulation of calcium ion transport into cytosol	3	0.33557	0.315986	NM_000794, NM_000928, NM_001957
GOTERM_BP_FAT	GO:0008645~hexose transport	3	0.33557	0.330564	NM_000794, NM_000928, NM_001957
GOTERM_BP_FAT	GO:0015749~monosaccharide transport	3	0.33557	0.345054	NM_000794, NM_000928, NM_001957
GOTERM_BP_FAT	GO:0051928~positive regulation of calcium ion transport	3	0.33557	0.373708	NM_000794, NM_000928, NM_001957
GOTERM_BP_FAT	GO:0060191~regulation of lipase activity	5	0.559284	0.446975	NM_000794, AP003120, NM_004972, NM_000928, NM_001957
GOTERM_BP_FAT	GO:0043270~positive regulation of ion transport	3	0.33557	0.495042	NM_000794, NM_000928, NM_001957
GOTERM_BP_FAT	GO:0010518~positive regulation of phospholipase activity	4	0.447427	0.512322	NM_000794, AP003120, NM_000928, NM_001957
GOTERM_BP_FAT	GO:0010517~regulation of phospholipase activity	4	0.447427	0.531668	NM_000794, AP003120, NM_000928, NM_001957
GOTERM_BP_FAT	GO:0060193~positive regulation of lipase activity	4	0.447427	0.569026	NM_000794, AP003120, NM_000928, NM_001957
GOTERM_BP_FAT	GO:0007200~activation of phospholipase C activity by G-protein coupled receptor protein signaling pathway coupled to IP3 second messenger	3	0.33557	0.611051	NM_000794, AP003120, NM_001957
GOTERM_BP_FAT	GO:0048015~phosphoinositide-mediated signaling	4	0.447427	0.676967	NM_000794, AP003120, BC020225, NM_001957
GOTERM_BP_FAT	GO:0007202~activation of phospholipase C activity	3	0.33557	0.729977	NM_000794, AP003120, NM_001957
GOTERM_BP_FAT	GO:0010863~positive regulation of phospholipase C activity	3	0.33557	0.729977	NM_000794, AP003120, NM_001957
GOTERM_BP_FAT	GO:0051924~regulation of calcium ion transport	3	0.33557	0.759782	NM_000794, NM_000928, NM_001957
GOTERM_BP_FAT	GO:0010959~regulation of metal ion transport	3	0.33557	0.832671	NM_000794, NM_000928, NM_001957
Annotation Cluster 99	Enrichment Score: 0.32417398220916804
Category	Term	Count	%	PValue	Genes
INTERPRO	IPR000449:Ubiquitin-associated/translation elongation factor EF1B, N-terminal	3	0.33557	0.455382	NM_020131, AL161613, AC021593
UP_SEQ_FEATURE	domain:UBA	3	0.33557	0.464191	NM_020131, AL161613, AC021593
SMART	SM00165:UBA	3	0.33557	0.470237	NM_020131, AL161613, AC021593
INTERPRO	IPR015940:Ubiquitin-associated/translation elongation factor EF1B, N-terminal, eukaryote	3	0.33557	0.50806	NM_020131, AL161613, AC021593
Annotation Cluster 100	Enrichment Score: 0.31777770070431366
Category	Term	Count	%	PValue	Genes
SMART	SM00249:PHD	5	0.559284	0.437076	NM_017769, BC036953, AJ400879, AF272381, AC122129
INTERPRO	IPR001965:Zinc finger, PHD-type	5	0.559284	0.491987	NM_017769, BC036953, AJ400879, AF272381, AC122129
INTERPRO	IPR019786:Zinc finger, PHD-type, conserved site	5	0.559284	0.517794	NM_017769, BC036953, AJ400879, AF272381, AC122129
Annotation Cluster 101	Enrichment Score: 0.3140450424890406
Category	Term	Count	%	PValue	Genes
SMART	SM00220:S_TKc	13	1.45414	0.264383	AC010271, BC051731, NM_030662, AC010336, AL627402, BC008838, NM_020439, AL161613, NM_002578, AC103753, NM_005990, BC019881, NM_182493, NM_014226
INTERPRO	IPR002290:Serine/threonine protein kinase	13	1.45414	0.354972	AC010271, BC051731, NM_030662, AC010336, AL627402, BC008838, NM_020439, AL161613, NM_002578, AC103753, NM_005990, BC019881, NM_182493, NM_014226
INTERPRO	IPR017441:Protein kinase, ATP binding site	21	2.34899	0.380938	AC010271, BC027455, BC051731, NM_030662, AC010336, AC005777, AL627402, BC008838, NM_001654, NM_002031, NM_020439, AL161613, NM_002578, NM_004972, AC103753, NM_005990, BC019881, BC035404, NM_182493, NM_003155, NM_014226
GOTERM_MF_FAT	GO:0004674~protein serine/threonine kinase activity	19	2.12528	0.431055	AC010271, BC027455, BC051731, NM_030662, AC010336, AC114486, AL627402, BC008838, NM_001654, NM_020439, AL161613, NM_002578, AC103753, NM_005990, BC019881, NM_005104, NM_016203, NM_182493, NM_014226
INTERPRO	IPR008271:Serine/threonine protein kinase, active site	15	1.67785	0.564501	AC010271, BC027455, BC051731, NM_030662, AC010336, AL627402, BC008838, NM_001654, NM_020439, AL161613, NM_002578, AC103753, NM_005990, BC019881, NM_182493, NM_014226
INTERPRO	IPR017442:Serine/threonine protein kinase-related	15	1.67785	0.585823	AC010271, BC027455, BC051731, NM_030662, AC010336, AL627402, BC008838, NM_001654, NM_020439, AL161613, NM_002578, AC103753, NM_005990, BC019881, NM_182493, NM_014226
SP_PIR_KEYWORDS	serine/threonine-protein kinase	15	1.67785	0.618316	AC010271, BC027455, BC051731, NM_030662, AC010336, AL627402, BC008838, NM_001654, NM_020439, AL161613, NM_002578, AC103753, NM_005990, BC019881, NM_182493, NM_014226
INTERPRO	IPR000719:Protein kinase, core	19	2.12528	0.640379	AC010271, BC027455, BC051731, NM_030662, AC010336, AC005777, AL627402, BC008838, NM_001654, NM_002031, NM_020439, AL161613, NM_002578, NM_004972, AC103753, NM_005990, BC019881, BC035404, NM_182493, NM_014226
UP_SEQ_FEATURE	domain:Protein kinase	17	1.90157	0.739098	AC010271, BC051731, NM_030662, AC010336, AC005777, AL627402, BC008838, NM_001654, NM_002031, NM_020439, AL161613, NM_002578, AC103753, NM_005990, BC019881, BC035404, NM_182493, NM_014226
Annotation Cluster 102	Enrichment Score: 0.31282025195944535
Category	Term	Count	%	PValue	Genes
GOTERM_BP_FAT	GO:0046320~regulation of fatty acid oxidation	3	0.33557	0.301336	BC000052, NM_016203, NM_000098
GOTERM_BP_FAT	GO:0019217~regulation of fatty acid metabolic process	3	0.33557	0.578505	BC000052, NM_016203, NM_000098
GOTERM_BP_FAT	GO:0010565~regulation of cellular ketone metabolic process	3	0.33557	0.660969	BC000052, NM_016203, NM_000098
Annotation Cluster 103	Enrichment Score: 0.3116356376755775
Category	Term	Count	%	PValue	Genes
GOTERM_BP_FAT	GO:0034101~erythrocyte homeostasis	4	0.447427	0.302071	AF053356, AC104850, AC114486, AC027228
GOTERM_BP_FAT	GO:0030218~erythrocyte differentiation	3	0.33557	0.507595	AF053356, AC104850, AC114486
GOTERM_BP_FAT	GO:0048872~homeostasis of number of cells	4	0.447427	0.757648	AF053356, AC104850, AC114486, AC027228
Annotation Cluster 104	Enrichment Score: 0.309341931779372
Category	Term	Count	%	PValue	Genes
INTERPRO	IPR006187:Claudin	3	0.33557	0.191204	AC087269, NM_021195, NM_182848
INTERPRO	IPR017974:Claudin, conserved site	3	0.33557	0.206041	AC087269, NM_021195, NM_182848
GOTERM_BP_FAT	GO:0016338~calcium-independent cell-cell adhesion	3	0.33557	0.213093	AC087269, NM_021195, NM_182848
INTERPRO	IPR004031:PMP-22/EMP/MP20/Claudin	3	0.33557	0.427851	AC087269, NM_021195, NM_182848
GOTERM_CC_FAT	GO:0016327~apicolateral plasma membrane	5	0.559284	0.624619	AC087269, NM_021195, NM_177986, NM_182848, AF363578
SP_PIR_KEYWORDS	Tight junction	3	0.33557	0.689783	AC087269, NM_021195, NM_182848
GOTERM_CC_FAT	GO:0043296~apical junction complex	4	0.447427	0.790603	AC087269, NM_021195, NM_177986, NM_182848
GOTERM_CC_FAT	GO:0070160~occluding junction	3	0.33557	0.816918	AC087269, NM_021195, NM_182848
GOTERM_CC_FAT	GO:0005923~tight junction	3	0.33557	0.816918	AC087269, NM_021195, NM_182848
GOTERM_CC_FAT	GO:0005911~cell-cell junction	4	0.447427	0.987696	AC087269, NM_021195, NM_177986, NM_182848
Annotation Cluster 105	Enrichment Score: 0.3048014615373813
Category	Term	Count	%	PValue	Genes
GOTERM_BP_FAT	GO:0030203~glycosaminoglycan metabolic process	4	0.447427	0.367132	NM_013352, NM_021615, NM_016950, NM_001543
GOTERM_BP_FAT	GO:0006022~aminoglycan metabolic process	4	0.447427	0.472414	NM_013352, NM_021615, NM_016950, NM_001543
GOTERM_BP_FAT	GO:0006029~proteoglycan metabolic process	3	0.33557	0.507595	NM_013352, NM_016950, NM_001543
GOTERM_BP_FAT	GO:0000271~polysaccharide biosynthetic process	3	0.33557	0.532081	NM_013352, NM_021615, NM_001543
GOTERM_BP_FAT	GO:0005976~polysaccharide metabolic process	5	0.559284	0.638783	NM_013352, NM_021615, NM_016950, NM_001543, NM_016203
Annotation Cluster 106	Enrichment Score: 0.29991964866632354
Category	Term	Count	%	PValue	Genes
SP_PIR_KEYWORDS	Sodium	6	0.671141	0.468649	NM_006514, AC105413, NM_014191, NM_000452, AL834182, NM_173653
SP_PIR_KEYWORDS	Sodium transport	6	0.671141	0.468649	NM_006514, AC105413, NM_014191, NM_000452, AL834182, NM_173653
GOTERM_MF_FAT	GO:0031402~sodium ion binding	6	0.671141	0.493932	NM_006514, AC105413, NM_014191, NM_000452, AL834182, NM_173653
GOTERM_BP_FAT	GO:0006814~sodium ion transport	6	0.671141	0.582047	NM_006514, AC105413, NM_014191, NM_000452, AL834182, NM_173653
Annotation Cluster 107	Enrichment Score: 0.29698479208281936
Category	Term	Count	%	PValue	Genes
GOTERM_BP_FAT	GO:0051338~regulation of transferase activity	18	2.01342	0.294742	NM_020185, AC010271, CR457167, AL359737, NM_139320, NM_000928, AC027228, NM_003246, NM_000794, BC023633, AL161613, NM_000594, NM_004972, AL121827, NM_016203, NM_001957, AL834336, AY585192
GOTERM_BP_FAT	GO:0045859~regulation of protein kinase activity	16	1.78971	0.380311	NM_020185, AC010271, CR457167, NM_139320, NM_000928, AC027228, NM_003246, NM_000794, AL161613, AL121827, NM_004972, NM_000594, NM_016203, NM_001957, AL834336, AY585192
GOTERM_BP_FAT	GO:0043549~regulation of kinase activity	16	1.78971	0.432626	NM_020185, AC010271, CR457167, NM_139320, NM_000928, AC027228, NM_003246, NM_000794, AL161613, AL121827, NM_004972, NM_000594, NM_016203, NM_001957, AL834336, AY585192
GOTERM_BP_FAT	GO:0042325~regulation of phosphorylation	18	2.01342	0.657654	NM_020185, AC010271, CR457167, NM_139320, NM_000928, AC027228, NM_003246, NM_000794, AF053356, AL161613, NM_000594, NM_004972, AL121827, NM_004312, NM_016203, NM_001957, AL834336, AY585192
GOTERM_BP_FAT	GO:0019220~regulation of phosphate metabolic process	18	2.01342	0.719781	NM_020185, AC010271, CR457167, NM_139320, NM_000928, AC027228, NM_003246, NM_000794, AF053356, AL161613, NM_000594, NM_004972, AL121827, NM_004312, NM_016203, NM_001957, AL834336, AY585192
GOTERM_BP_FAT	GO:0051174~regulation of phosphorus metabolic process	18	2.01342	0.719781	NM_020185, AC010271, CR457167, NM_139320, NM_000928, AC027228, NM_003246, NM_000794, AF053356, AL161613, NM_000594, NM_004972, AL121827, NM_004312, NM_016203, NM_001957, AL834336, AY585192
Annotation Cluster 108	Enrichment Score: 0.2896255368290642
Category	Term	Count	%	PValue	Genes
GOTERM_CC_FAT	GO:0031410~cytoplasmic vesicle	30	3.3557	0.366213	NM_001063, AC091153, NM_017599, NM_003165, NM_000928, NM_006405, NM_003246, CR616337, NM_031476, BC067368, NM_006200, BC019881, BC013254, AC079325, BC028224, AC021491, NM_004905, NM_015722, AF150664, AL590666, NM_031301, NM_024835, NM_004859, BC101935, NM_032872, NM_014761, NM_001397, AC122129, NM_005742, BC001061, AF363578
GOTERM_CC_FAT	GO:0031982~vesicle	30	3.3557	0.446271	NM_001063, AC091153, NM_017599, NM_003165, NM_000928, NM_006405, NM_003246, CR616337, NM_031476, BC067368, NM_006200, BC019881, BC013254, AC079325, BC028224, AC021491, NM_004905, NM_015722, AF150664, AL590666, NM_031301, NM_024835, NM_004859, BC101935, NM_032872, NM_014761, NM_001397, AC122129, NM_005742, BC001061, AF363578
GOTERM_CC_FAT	GO:0016023~cytoplasmic membrane-bounded vesicle	23	2.57271	0.62275	AC021491, NM_001063, NM_017599, NM_004905, NM_003165, NM_000928, AL590666, NM_003246, CR616337, NM_031301, NM_024835, NM_004859, NM_031476, BC101935, NM_032872, NM_014761, NM_006200, BC019881, NM_001397, BC013254, NM_005742, BC001061, BC028224
GOTERM_CC_FAT	GO:0031988~membrane-bounded vesicle	23	2.57271	0.682106	AC021491, NM_001063, NM_017599, NM_004905, NM_003165, NM_000928, AL590666, NM_003246, CR616337, NM_031301, NM_024835, NM_004859, NM_031476, BC101935, NM_032872, NM_014761, NM_006200, BC019881, NM_001397, BC013254, NM_005742, BC001061, BC028224
Annotation Cluster 109	Enrichment Score: 0.2894926791102303
Category	Term	Count	%	PValue	Genes
UP_SEQ_FEATURE	domain:Peptidase M12B	3	0.33557	0.464191	AC009139, NM_002390, NM_014272
INTERPRO	IPR002870:Peptidase M12B, propeptide	3	0.33557	0.468859	AC009139, NM_002390, NM_014272
INTERPRO	IPR001590:Peptidase M12B, ADAM/reprolysin	3	0.33557	0.468859	AC009139, NM_002390, NM_014272
UP_SEQ_FEATURE	domain:Disintegrin	3	0.33557	0.477083	AC009139, NM_002390, NM_014272
INTERPRO	IPR018358:Disintegrin, conserved site	3	0.33557	0.495203	AC009139, NM_002390, NM_014272
GOTERM_BP_FAT	GO:0007229~integrin-mediated signaling pathway	4	0.447427	0.522048	AC009139, BC035404, NM_002390, NM_014272
INTERPRO	IPR006025:Peptidase M, neutral zinc metallopeptidases, zinc-binding site	4	0.447427	0.747622	AC009139, NM_001397, NM_002390, NM_014272
Annotation Cluster 110	Enrichment Score: 0.28785642209085094
Category	Term	Count	%	PValue	Genes
SMART	SM00175:RAB	4	0.447427	0.40147	AC011742, NM_171998, BC101172, NM_016370
INTERPRO	IPR003579:Ras small GTPase, Rab type	4	0.447427	0.446761	AC011742, NM_171998, BC101172, NM_016370
UP_SEQ_FEATURE	lipid moiety-binding region:S-geranylgeranyl cysteine	4	0.447427	0.763312	AC011742, NM_171998, BC101172, NM_016370
Annotation Cluster 111	Enrichment Score: 0.28662839359446346
Category	Term	Count	%	PValue	Genes
GOTERM_BP_FAT	GO:0055065~metal ion homeostasis	10	1.11857	0.414082	NM_000794, AC021491, CR616337, AC104850, NM_000498, NM_004972, NM_139320, NM_003155, NM_001957, NM_001014797
GOTERM_BP_FAT	GO:0051480~cytosolic calcium ion homeostasis	6	0.671141	0.495559	NM_000794, AC021491, CR616337, AC104850, NM_004972, NM_001957
GOTERM_BP_FAT	GO:0006875~cellular metal ion homeostasis	9	1.00671	0.506192	NM_000794, AC021491, CR616337, AC104850, NM_004972, NM_139320, NM_003155, NM_001957, NM_001014797
GOTERM_BP_FAT	GO:0006874~cellular calcium ion homeostasis	8	0.894855	0.581793	NM_000794, AC021491, CR616337, AC104850, NM_004972, NM_139320, NM_003155, NM_001957
GOTERM_BP_FAT	GO:0055074~calcium ion homeostasis	8	0.894855	0.61037	NM_000794, AC021491, CR616337, AC104850, NM_004972, NM_139320, NM_003155, NM_001957
Annotation Cluster 112	Enrichment Score: 0.28445120722265477
Category	Term	Count	%	PValue	Genes
GOTERM_MF_FAT	GO:0015370~solute:sodium symporter activity	4	0.447427	0.338396	AC105413, NM_004212, NM_000452, NM_003043
GOTERM_MF_FAT	GO:0015294~solute:cation symporter activity	5	0.559284	0.520703	AC105413, NM_004212, NM_000452, NM_003043, NM_020246
GOTERM_MF_FAT	GO:0015293~symporter activity	5	0.559284	0.795485	AC105413, NM_004212, NM_000452, NM_003043, NM_020246
Annotation Cluster 113	Enrichment Score: 0.2784130892816105
Category	Term	Count	%	PValue	Genes
GOTERM_BP_FAT	GO:0015985~energy coupled proton transport, down electrochemical gradient	3	0.33557	0.469337	NM_004231, DQ246833, AF363578
GOTERM_BP_FAT	GO:0015986~ATP synthesis coupled proton transport	3	0.33557	0.469337	NM_004231, DQ246833, AF363578
SP_PIR_KEYWORDS	Hydrogen ion transport	3	0.33557	0.559739	NM_004231, DQ246833, AF363578
GOTERM_CC_FAT	GO:0016469~proton-transporting two-sector ATPase complex	3	0.33557	0.568423	NM_004231, DQ246833, AF363578
GOTERM_BP_FAT	GO:0034220~ion transmembrane transport	3	0.33557	0.578505	NM_004231, DQ246833, AF363578
Annotation Cluster 114	Enrichment Score: 0.26716182891929197
Category	Term	Count	%	PValue	Genes
INTERPRO	IPR012287:Homeodomain-related	12	1.34228	0.362461	NM_020063, NM_018951, NM_021193, AL359737, NM_005375, U89336, AC005777, NM_015265, BC074993, NM_033178, NM_014621, NM_006261
SMART	SM00389:HOX	10	1.11857	0.525446	NM_020063, NM_018951, NM_021193, U89336, AC005777, NM_015265, BC074993, NM_033178, NM_014621, NM_006261
INTERPRO	IPR017970:Homeobox, conserved site	10	1.11857	0.591682	NM_020063, NM_018951, NM_021193, U89336, AC005777, NM_015265, BC074993, NM_033178, NM_014621, NM_006261
SP_PIR_KEYWORDS	Homeobox	10	1.11857	0.596882	NM_020063, NM_018951, NM_021193, U89336, AC005777, NM_015265, BC074993, NM_033178, NM_014621, NM_006261
INTERPRO	IPR001356:Homeobox	10	1.11857	0.607141	NM_020063, NM_018951, NM_021193, U89336, AC005777, NM_015265, BC074993, NM_033178, NM_014621, NM_006261
UP_SEQ_FEATURE	DNA-binding region:Homeobox	8	0.894855	0.610905	NM_020063, NM_018951, NM_021193, AC005777, NM_015265, BC074993, NM_014621, NM_006261
Annotation Cluster 115	Enrichment Score: 0.2662158956026866
Category	Term	Count	%	PValue	Genes
COG_ONTOLOGY	Secondary metabolites biosynthesis, transport, and catabolism	4	0.447427	0.369679	NM_000498, NM_178033, BC033752, NM_000778
INTERPRO	IPR001128:Cytochrome P450	4	0.447427	0.446761	NM_000498, NM_178033, BC033752, NM_000778
INTERPRO	IPR002401:Cytochrome P450, E-class, group I	3	0.33557	0.591864	NM_178033, BC033752, NM_000778
INTERPRO	IPR017973:Cytochrome P450, C-terminal region	3	0.33557	0.664554	NM_000498, NM_178033, NM_000778
INTERPRO	IPR017972:Cytochrome P450, conserved site	3	0.33557	0.718239	NM_000498, NM_178033, NM_000778
Annotation Cluster 116	Enrichment Score: 0.2634811268559509
Category	Term	Count	%	PValue	Genes
GOTERM_CC_FAT	GO:0030016~myofibril	6	0.671141	0.5001	NM_003128, NM_003281, AC107016, NM_021738, AC093110, AC002351, AC106897
GOTERM_CC_FAT	GO:0044449~contractile fiber part	6	0.671141	0.515989	NM_003128, NM_003281, AC107016, NM_021738, AC093110, AC002351, AC106897
GOTERM_CC_FAT	GO:0043292~contractile fiber	6	0.671141	0.577247	NM_003128, NM_003281, AC107016, NM_021738, AC093110, AC002351, AC106897
GOTERM_CC_FAT	GO:0030017~sarcomere	5	0.559284	0.592948	NM_003128, NM_003281, AC107016, AC093110, AC002351, AC106897
Annotation Cluster 117	Enrichment Score: 0.2583388976235821
Category	Term	Count	%	PValue	Genes
GOTERM_BP_FAT	GO:0043038~amino acid activation	3	0.33557	0.544009	NM_020442, NM_003292, AC002400
GOTERM_BP_FAT	GO:0043039~tRNA aminoacylation	3	0.33557	0.544009	NM_020442, NM_003292, AC002400
GOTERM_BP_FAT	GO:0006418~tRNA aminoacylation for protein translation	3	0.33557	0.544009	NM_020442, NM_003292, AC002400
GOTERM_MF_FAT	GO:0016876~ligase activity, forming aminoacyl-tRNA and related compounds	3	0.33557	0.559392	NM_020442, NM_003292, AC002400
GOTERM_MF_FAT	GO:0004812~aminoacyl-tRNA ligase activity	3	0.33557	0.559392	NM_020442, NM_003292, AC002400
GOTERM_MF_FAT	GO:0016875~ligase activity, forming carbon-oxygen bonds	3	0.33557	0.559392	NM_020442, NM_003292, AC002400
Annotation Cluster 118	Enrichment Score: 0.2564062082132026
Category	Term	Count	%	PValue	Genes
UP_SEQ_FEATURE	repeat:LRR 8	7	0.782998	0.523505	AF053356, AC021491, BC043145, AF414442, AC010336, NM_032206, AC012310
UP_SEQ_FEATURE	repeat:LRR 7	8	0.894855	0.535622	AF053356, AC021491, BC043145, AF414442, AC010336, NM_032206, AC012310
UP_SEQ_FEATURE	repeat:LRR 9	6	0.671141	0.60674	AF053356, AC021491, BC043145, AF414442, AC010336, NM_032206
Annotation Cluster 119	Enrichment Score: 0.25470255024544086
Category	Term	Count	%	PValue	Genes
GOTERM_BP_FAT	GO:0030307~positive regulation of cell growth	3	0.33557	0.495042	BC023633, AC091153, AC103753, BC008838
GOTERM_BP_FAT	GO:0045793~positive regulation of cell size	3	0.33557	0.567222	BC023633, AC091153, AC103753, BC008838
GOTERM_BP_FAT	GO:0045927~positive regulation of growth	4	0.447427	0.613052	BC023633, AC091153, AC103753, NM_001018036, BC008838
Annotation Cluster 120	Enrichment Score: 0.2474772829234125
Category	Term	Count	%	PValue	Genes
GOTERM_BP_FAT	GO:0051969~regulation of transmission of nerve impulse	7	0.782998	0.519957	NM_000794, NM_018977, NM_001063, NM_000594, NM_003165, AL590666, AC027228
GOTERM_BP_FAT	GO:0031644~regulation of neurological system process	7	0.782998	0.559349	NM_000794, NM_018977, NM_001063, NM_000594, NM_003165, AL590666, AC027228
GOTERM_BP_FAT	GO:0050804~regulation of synaptic transmission	6	0.671141	0.622183	NM_000794, NM_018977, NM_000594, NM_003165, AL590666, AC027228
Annotation Cluster 121	Enrichment Score: 0.24633402416938305
Category	Term	Count	%	PValue	Genes
PIR_SUPERFAMILY	PIRSF002458:ADP,ATP carrier protein	3	0.33557	0.343686	AC104850, BC105995, AL136233
UP_SEQ_FEATURE	repeat:Solcar 3	3	0.33557	0.594928	AC104850, BC105995, AL136233
INTERPRO	IPR001993:Mitochondrial substrate carrier	3	0.33557	0.624376	AC104850, BC105995, AL136233
UP_SEQ_FEATURE	repeat:Solcar 1	3	0.33557	0.626176	AC104850, BC105995, AL136233
UP_SEQ_FEATURE	repeat:Solcar 2	3	0.33557	0.626176	AC104850, BC105995, AL136233
INTERPRO	IPR018108:Mitochondrial substrate/solute carrier	3	0.33557	0.664554	AC104850, BC105995, AL136233
Annotation Cluster 122	Enrichment Score: 0.24167461368148024
Category	Term	Count	%	PValue	Genes
GOTERM_BP_FAT	GO:0050796~regulation of insulin secretion	3	0.33557	0.469337	NM_000594, NM_004972, NM_001053
GOTERM_BP_FAT	GO:0002791~regulation of peptide secretion	3	0.33557	0.544009	NM_000594, NM_004972, NM_001053
GOTERM_BP_FAT	GO:0046883~regulation of hormone secretion	3	0.33557	0.73771	NM_000594, NM_004972, NM_001053
Annotation Cluster 123	Enrichment Score: 0.24062272415374047
Category	Term	Count	%	PValue	Genes
GOTERM_BP_FAT	GO:0000122~negative regulation of transcription from RNA polymerase II promoter	12	1.34228	0.474919	BC000052, AY032738, NM_147193, BC011538, NM_001012643, AF542096, NM_000594, NM_015472, NM_003990, NM_012082, NM_015265, NM_006261
GOTERM_BP_FAT	GO:0051253~negative regulation of RNA metabolic process	15	1.67785	0.561775	AY032738, NM_001012643, BC011538, AF542096, NM_015472, NM_003990, AJ400879, AC098847, NM_015265, NM_001452, BC000052, NM_147193, NM_000594, NM_012082, NM_006261
GOTERM_BP_FAT	GO:0016481~negative regulation of transcription	18	2.01342	0.633074	AY032738, BC011538, NM_001012643, AF542096, NM_015472, NM_003990, AJ400879, NM_015265, NM_001452, NM_006965, AF053356, BC000052, NM_147193, NM_000594, NM_012082, BC014952, NM_021632, NM_006261
GOTERM_BP_FAT	GO:0045892~negative regulation of transcription, DNA-dependent	14	1.566	0.645465	AY032738, NM_001012643, BC011538, AF542096, NM_015472, NM_003990, AJ400879, NM_001452, NM_015265, BC000052, NM_147193, NM_000594, NM_012082, NM_006261
Annotation Cluster 124	Enrichment Score: 0.23705955143691704
Category	Term	Count	%	PValue	Genes
UP_SEQ_FEATURE	domain:Ig-like C2-type 3	6	0.671141	0.51638	BC016141, NM_032531, BC028312, AC011155, NM_001078, NM_031935
UP_SEQ_FEATURE	domain:Ig-like C2-type 1	8	0.894855	0.610905	BC016141, NM_032531, BC028312, U89336, AC011155, NM_001078, NM_014441, NM_031935
UP_SEQ_FEATURE	domain:Ig-like C2-type 2	8	0.894855	0.616422	BC016141, NM_032531, BC028312, U89336, AC011155, NM_001078, NM_014441, NM_031935
Annotation Cluster 125	Enrichment Score: 0.2364488717690799
Category	Term	Count	%	PValue	Genes
GOTERM_BP_FAT	GO:0046328~regulation of JNK cascade	4	0.447427	0.472414	NM_020185, CR457167, AL121827, NM_000594
GOTERM_BP_FAT	GO:0070302~regulation of stress-activated protein kinase signaling pathway	4	0.447427	0.512322	NM_020185, CR457167, AL121827, NM_000594
GOTERM_BP_FAT	GO:0043408~regulation of MAPKKK cascade	4	0.447427	0.80684	NM_020185, CR457167, AL121827, NM_000594
Annotation Cluster 126	Enrichment Score: 0.2327829555944013
Category	Term	Count	%	PValue	Genes
GOTERM_MF_FAT	GO:0004715~non-membrane spanning protein tyrosine kinase activity	4	0.447427	0.219606	NM_002031, NM_004972, BC035404, AC005777
INTERPRO	IPR008266:Tyrosine protein kinase, active site	4	0.447427	0.75389	NM_002031, NM_004972, BC035404, AC005777
SMART	SM00219:TyrKc	4	0.447427	0.824335	NM_002031, NM_004972, BC035404, AC005777
INTERPRO	IPR001245:Tyrosine protein kinase	4	0.447427	0.858641	NM_002031, NM_004972, BC035404, AC005777
Annotation Cluster 127	Enrichment Score: 0.22913814539187582
Category	Term	Count	%	PValue	Genes
SP_PIR_KEYWORDS	complement pathway	3	0.33557	0.31034	NM_000242, NM_000063, NM_000715
GOTERM_BP_FAT	GO:0006958~complement activation, classical pathway	3	0.33557	0.315986	NM_000242, NM_000063, NM_000715
GOTERM_BP_FAT	GO:0002455~humoral immune response mediated by circulating immunoglobulin	3	0.33557	0.345054	NM_000242, NM_000063, NM_000715
KEGG_PATHWAY	hsa04610:Complement and coagulation cascades	4	0.447427	0.493782	NM_000242, NM_000063, BC101935, NM_000715
GOTERM_BP_FAT	GO:0006956~complement activation	3	0.33557	0.495042	NM_000242, NM_000063, NM_000715
GOTERM_BP_FAT	GO:0002541~activation of plasma proteins involved in acute inflammatory response	3	0.33557	0.507595	NM_000242, NM_000063, NM_000715
GOTERM_BP_FAT	GO:0016064~immunoglobulin mediated immune response	3	0.33557	0.631663	NM_000242, NM_000063, NM_000715
GOTERM_BP_FAT	GO:0019724~B cell mediated immunity	3	0.33557	0.651414	NM_000242, NM_000063, NM_000715
GOTERM_BP_FAT	GO:0002443~leukocyte mediated immunity	4	0.447427	0.661754	NM_000242, NM_000063, NM_000928, NM_000715
GOTERM_BP_FAT	GO:0002253~activation of immune response	4	0.447427	0.719552	NM_000242, NM_000063, NM_000715, BC033522
GOTERM_BP_FAT	GO:0002449~lymphocyte mediated immunity	3	0.33557	0.766774	NM_000242, NM_000063, NM_000715
GOTERM_BP_FAT	GO:0002252~immune effector process	5	0.559284	0.776652	NM_000242, NM_000063, NM_000928, NM_000715, BC033522
SP_PIR_KEYWORDS	innate immunity	3	0.33557	0.81041	NM_000242, NM_000063, NM_000715
GOTERM_BP_FAT	GO:0002250~adaptive immune response	3	0.33557	0.810926	NM_000242, NM_000063, NM_000715
GOTERM_BP_FAT	GO:0002460~adaptive immune response based on somatic recombination of immune receptors built from immunoglobulin superfamily domains	3	0.33557	0.810926	NM_000242, NM_000063, NM_000715
GOTERM_BP_FAT	GO:0050778~positive regulation of immune response	5	0.559284	0.826116	NM_000242, NM_000063, NM_000928, NM_000715, BC033522
Annotation Cluster 128	Enrichment Score: 0.2266573476211886
Category	Term	Count	%	PValue	Genes
GOTERM_BP_FAT	GO:0007193~inhibition of adenylate cyclase activity by G-protein signaling	3	0.33557	0.469337	NM_001050, AP001120, NM_001053
GOTERM_BP_FAT	GO:0051350~negative regulation of lyase activity	3	0.33557	0.641646	NM_001050, AP001120, NM_001053
GOTERM_BP_FAT	GO:0031280~negative regulation of cyclase activity	3	0.33557	0.641646	NM_001050, AP001120, NM_001053
GOTERM_BP_FAT	GO:0007194~negative regulation of adenylate cyclase activity	3	0.33557	0.641646	NM_001050, AP001120, NM_001053
Annotation Cluster 129	Enrichment Score: 0.22250142025429262
Category	Term	Count	%	PValue	Genes
GOTERM_BP_FAT	GO:0016567~protein ubiquitination	6	0.671141	0.503037	AF053356, NM_002931, NM_017769, NM_012158, AF155114, BC026213
GOTERM_MF_FAT	GO:0004842~ubiquitin-protein ligase activity	7	0.782998	0.526521	AF053356, NM_002931, NM_017769, NM_012158, NM_015322, AF155114, BC026213
GOTERM_BP_FAT	GO:0032446~protein modification by small protein conjugation	6	0.671141	0.595679	AF053356, NM_002931, NM_017769, NM_012158, AF155114, BC026213
GOTERM_MF_FAT	GO:0019787~small conjugating protein ligase activity	7	0.782998	0.645449	AF053356, NM_002931, NM_017769, NM_012158, NM_015322, AF155114, BC026213
GOTERM_BP_FAT	GO:0070647~protein modification by small protein conjugation or removal	6	0.671141	0.757884	AF053356, NM_002931, NM_017769, NM_012158, AF155114, BC026213
Annotation Cluster 130	Enrichment Score: 0.21900412935826044
Category	Term	Count	%	PValue	Genes
GOTERM_BP_FAT	GO:0048762~mesenchymal cell differentiation	3	0.33557	0.60042	AC018445, AC114486, NM_001957
GOTERM_BP_FAT	GO:0014031~mesenchymal cell development	3	0.33557	0.60042	AC018445, AC114486, NM_001957
GOTERM_BP_FAT	GO:0060485~mesenchyme development	3	0.33557	0.611051	AC018445, AC114486, NM_001957
Annotation Cluster 131	Enrichment Score: 0.21193751231979652
Category	Term	Count	%	PValue	Genes
GOTERM_BP_FAT	GO:0014706~striated muscle tissue development	6	0.671141	0.503037	NM_000016, NM_012082, AC114486, NM_021738, NM_002525, AC002351
GOTERM_BP_FAT	GO:0060537~muscle tissue development	6	0.671141	0.546931	NM_000016, NM_012082, AC114486, NM_021738, NM_002525, AC002351
GOTERM_BP_FAT	GO:0007517~muscle organ development	7	0.782998	0.840727	AB002384, NM_000016, NM_012082, AC114486, NM_021738, NM_002525, AC002351
Annotation Cluster 132	Enrichment Score: 0.206767660264737
Category	Term	Count	%	PValue	Genes
UP_SEQ_FEATURE	domain:Cadherin 3	5	0.559284	0.563968	BC033735, NM_177986, BC000019, NM_017639, NM_001407
UP_SEQ_FEATURE	domain:Cadherin 4	5	0.559284	0.563968	BC033735, NM_177986, BC000019, NM_017639, NM_001407
SMART	SM00112:CA	5	0.559284	0.580218	BC033735, NM_177986, BC000019, NM_017639, NM_001407
UP_SEQ_FEATURE	domain:Cadherin 1	5	0.559284	0.587011	BC033735, NM_177986, BC000019, NM_017639, NM_001407
UP_SEQ_FEATURE	domain:Cadherin 2	5	0.559284	0.587011	BC033735, NM_177986, BC000019, NM_017639, NM_001407
INTERPRO	IPR002126:Cadherin	5	0.559284	0.636299	BC033735, NM_177986, BC000019, NM_017639, NM_001407
UP_SEQ_FEATURE	domain:Cadherin 5	4	0.447427	0.719786	BC033735, BC000019, NM_017639, NM_001407
GOTERM_BP_FAT	GO:0007156~homophilic cell adhesion	5	0.559284	0.761381	BC033735, NM_177986, BC000019, NM_017639, NM_001407
Annotation Cluster 133	Enrichment Score: 0.20549153448533
Category	Term	Count	%	PValue	Genes
INTERPRO	IPR013753:Ras	6	0.671141	0.568636	AC011742, NM_171998, BC101172, NM_020663, NM_016370, NM_173527
INTERPRO	IPR001806:Ras GTPase	6	0.671141	0.636974	AC011742, NM_171998, BC101172, NM_020663, NM_016370, NM_173527
INTERPRO	IPR005225:Small GTP-binding protein	7	0.782998	0.667682	AC011742, NM_133644, NM_171998, BC101172, NM_020663, NM_016370, NM_173527
Annotation Cluster 134	Enrichment Score: 0.20483131801181972
Category	Term	Count	%	PValue	Genes
GOTERM_CC_FAT	GO:0005624~membrane fraction	34	3.80313	0.59303	CR601768, NM_004231, AY587020, BC013850, NM_004212, NM_000927, BC060796, NM_005337, AL592219, CR616337, AL161898, X67301, BC080574, BC019883, AL049593, BC017876, AC021146, AK074635, NM_178033, NM_005369, NM_001050, NM_000120, AL627402, NM_000794, AY819760, AL121827, NM_004972, NM_032872, NM_018052, NM_001397, NM_017739, NM_000778, NM_001407
GOTERM_CC_FAT	GO:0005626~insoluble fraction	35	3.91499	0.609503	CR601768, NM_004231, AY587020, BC013850, NM_004212, NM_000927, BC060796, NM_005337, AL592219, CR616337, AL161898, X67301, BC080574, BC019883, AL049593, BC017876, AC021146, AK074635, NM_178033, NM_005369, NM_001050, NM_000120, AL627402, NM_001654, NM_000794, AY819760, AL121827, NM_004972, NM_032872, NM_018052, NM_001397, NM_017739, NM_000778, NM_001407
GOTERM_CC_FAT	GO:0000267~cell fraction	44	4.9217	0.672131	CR601768, AY587020, NM_004231, BC013850, NM_004212, NM_005831, NM_000927, BC105941, BC060796, AL121905, NM_005337, CR620446, AL592219, CR616337, AL161898, X67301, BC080574, BC019883, NM_001541, BC017876, AL049593, AK074635, AC021146, NM_178033, NM_001050, NM_005369, NM_000120, NM_002764, AL627402, AL590666, NM_001654, NM_000794, NM_002079, AY819760, AL121827, NM_004972, NM_032872, NM_018052, NM_0…
Annotation Cluster 135	Enrichment Score: 0.20393829920721174
Category	Term	Count	%	PValue	Genes
GOTERM_BP_FAT	GO:0016568~chromatin modification	13	1.45414	0.390139	NM_006515, AY032738, NM_002931, AL359737, AC114486, NM_006339, NM_182795, NM_015265, AF053356, AF251039, NM_014712, BC001251, AF272381
GOTERM_BP_FAT	GO:0006325~chromatin organization	14	1.566	0.726992	NM_006515, AY032738, NM_002931, AL359737, AC114486, NM_006339, NM_182795, NM_015265, AF053356, AF251039, NM_021648, NM_014712, BC001251, AF272381
GOTERM_BP_FAT	GO:0051276~chromosome organization	16	1.78971	0.861859	NM_006515, AY032738, NM_002931, AL359737, AC114486, NM_025259, NM_006339, NM_003579, NM_015265, NM_182795, AF053356, AF251039, NM_021648, NM_014712, BC001251, AF272381
Annotation Cluster 136	Enrichment Score: 0.20347480676376042
Category	Term	Count	%	PValue	Genes
GOTERM_BP_FAT	GO:0040012~regulation of locomotion	9	1.00671	0.482778	NM_000794, AY032738, AC091153, NM_004972, U89336, AC114486, NM_002457, NM_001018036, NM_003246
GOTERM_BP_FAT	GO:0030334~regulation of cell migration	7	0.782998	0.656125	NM_000794, AY032738, AC091153, NM_004972, AC114486, NM_002457, NM_003246
GOTERM_BP_FAT	GO:0051270~regulation of cell motion	7	0.782998	0.774179	NM_000794, AY032738, AC091153, NM_004972, AC114486, NM_002457, NM_003246
Annotation Cluster 137	Enrichment Score: 0.19958307640686634
Category	Term	Count	%	PValue	Genes
UP_SEQ_FEATURE	repeat:LRR 11	5	0.559284	0.563968	AC021491, BC043145, AF414442, AC010336, NM_032206
UP_SEQ_FEATURE	repeat:LRR 9	6	0.671141	0.60674	AF053356, AC021491, BC043145, AF414442, AC010336, NM_032206
UP_SEQ_FEATURE	repeat:LRR 10	5	0.559284	0.671662	AC021491, BC043145, AF414442, AC010336, NM_032206
UP_SEQ_FEATURE	repeat:LRR 12	4	0.447427	0.692245	BC043145, AF414442, AC010336, NM_032206
Annotation Cluster 138	Enrichment Score: 0.19754261460100087
Category	Term	Count	%	PValue	Genes
GOTERM_BP_FAT	GO:0010769~regulation of cell morphogenesis involved in differentiation	5	0.559284	0.357846	NM_020063, BC033824, AC114486, BC035404, AC027228
GOTERM_BP_FAT	GO:0010975~regulation of neuron projection development	4	0.447427	0.522048	NM_020063, BC033824, BC035404, AC027228
GOTERM_BP_FAT	GO:0031344~regulation of cell projection organization	4	0.447427	0.684382	NM_020063, BC033824, BC035404, AC027228
GOTERM_BP_FAT	GO:0050767~regulation of neurogenesis	5	0.559284	0.895429	NM_020063, BC033824, BC035404, AC027228, BC033522
GOTERM_BP_FAT	GO:0045664~regulation of neuron differentiation	4	0.447427	0.898566	NM_020063, BC033824, BC035404, AC027228
Annotation Cluster 139	Enrichment Score: 0.19203143078602658
Category	Term	Count	%	PValue	Genes
INTERPRO	IPR013105:Tetratricopeptide TPR2	3	0.33557	0.281341	NM_020458, AC106897, AB028966
SMART	SM00028:TPR	4	0.447427	0.815384	NM_020458, BC016050, AC106897, AB028966
INTERPRO	IPR019734:Tetratricopeptide repeat	4	0.447427	0.854709	NM_020458, BC016050, AC106897, AB028966
INTERPRO	IPR013026:Tetratricopeptide region	4	0.447427	0.869884	NM_020458, BC016050, AC106897, AB028966
Annotation Cluster 140	Enrichment Score: 0.1912765996723443
Category	Term	Count	%	PValue	Genes
KEGG_PATHWAY	hsa05213:Endometrial cancer	3	0.33557	0.596186	NM_001654, NM_005633, NM_030662
KEGG_PATHWAY	hsa05223:Non-small cell lung cancer	3	0.33557	0.616909	NM_001654, NM_005633, NM_030662
KEGG_PATHWAY	hsa05215:Prostate cancer	4	0.447427	0.666986	NM_001654, NM_005633, NM_030662, BC033522
KEGG_PATHWAY	hsa05214:Glioma	3	0.33557	0.700123	NM_001654, NM_005633, NM_030662
Annotation Cluster 141	Enrichment Score: 0.18919318847566044
Category	Term	Count	%	PValue	Genes
UP_SEQ_FEATURE	repeat:3	9	1.00671	0.595099	AC010271, AK024856, AC021491, AC018445, AY819760, NM_001807, NM_004555, NM_002457, NM_014330
UP_SEQ_FEATURE	repeat:2	10	1.11857	0.620916	AC010271, AK024856, AC021491, AC018445, AY819760, NM_001807, NM_016138, NM_004555, NM_002457, NM_014330
UP_SEQ_FEATURE	repeat:1	9	1.00671	0.732483	AC010271, AK024856, AC021491, AC018445, NM_001807, NM_016138, NM_004555, NM_002457, NM_014330
Annotation Cluster 142	Enrichment Score: 0.1890716378483672
Category	Term	Count	%	PValue	Genes
GOTERM_BP_FAT	GO:0006672~ceramide metabolic process	3	0.33557	0.495042	CR616337, NM_005713, NM_001807
GOTERM_BP_FAT	GO:0046519~sphingoid metabolic process	3	0.33557	0.532081	CR616337, NM_005713, NM_001807
GOTERM_BP_FAT	GO:0006665~sphingolipid metabolic process	3	0.33557	0.799135	CR616337, NM_005713, NM_001807
GOTERM_BP_FAT	GO:0006643~membrane lipid metabolic process	3	0.33557	0.832671	CR616337, NM_005713, NM_001807
Annotation Cluster 143	Enrichment Score: 0.18704340300133898
Category	Term	Count	%	PValue	Genes
GOTERM_CC_FAT	GO:0030118~clathrin coat	3	0.33557	0.491069	NM_004859, NM_033104, AC002400
GOTERM_CC_FAT	GO:0048475~coated membrane	3	0.33557	0.747935	NM_004859, NM_033104, AC002400
GOTERM_CC_FAT	GO:0030117~membrane coat	3	0.33557	0.747935	NM_004859, NM_033104, AC002400
Annotation Cluster 144	Enrichment Score: 0.18330036750032508
Category	Term	Count	%	PValue	Genes
GOTERM_MF_FAT	GO:0004221~ubiquitin thiolesterase activity	4	0.447427	0.573609	BC002854, NM_032582, NM_006537, AL136370
INTERPRO	IPR018200:Peptidase C19, ubiquitin carboxyl-terminal hydrolase 2, conserved site	3	0.33557	0.692361	BC002854, NM_032582, NM_006537
INTERPRO	IPR001394:Peptidase C19, ubiquitin carboxyl-terminal hydrolase 2	3	0.33557	0.709823	BC002854, NM_032582, NM_006537
Annotation Cluster 145	Enrichment Score: 0.1831307002039373
Category	Term	Count	%	PValue	Genes
GOTERM_BP_FAT	GO:0045934~negative regulation of nucleobase, nucleoside, nucleotide and nucleic acid metabolic process	21	2.34899	0.542131	AY032738, BC011538, AL359737, NM_001012643, AF542096, NM_015472, NM_003990, AJ400879, AC098847, NM_015265, NM_001452, NM_006965, AF053356, BC000052, NM_147193, NM_000594, NM_012082, BC014952, NM_021632, NM_001957, NM_006261
GOTERM_BP_FAT	GO:0051172~negative regulation of nitrogen compound metabolic process	21	2.34899	0.567145	AY032738, BC011538, AL359737, NM_001012643, AF542096, NM_015472, NM_003990, AJ400879, AC098847, NM_015265, NM_001452, NM_006965, AF053356, BC000052, NM_147193, NM_000594, NM_012082, BC014952, NM_021632, NM_001957, NM_006261
GOTERM_BP_FAT	GO:0016481~negative regulation of transcription	18	2.01342	0.633074	AY032738, BC011538, NM_001012643, AF542096, NM_015472, NM_003990, AJ400879, NM_015265, NM_001452, NM_006965, AF053356, BC000052, NM_147193, NM_000594, NM_012082, BC014952, NM_021632, NM_006261
GOTERM_BP_FAT	GO:0010629~negative regulation of gene expression	19	2.12528	0.694763	AY032738, BC011538, AC021593, NM_001012643, AF542096, NM_015472, NM_003990, AJ400879, NM_015265, NM_001452, NM_006965, AF053356, BC000052, NM_147193, NM_000594, NM_012082, BC014952, NM_021632, NM_006261
GOTERM_BP_FAT	GO:0031327~negative regulation of cellular biosynthetic process	21	2.34899	0.704629	AY032738, BC011538, AL359737, NM_001012643, AF542096, NM_015472, NM_003990, AJ400879, NM_015265, NM_001452, NM_006965, AF053356, BC000052, NM_147193, BC091502, NM_000594, NM_012082, BC014952, NM_021632, NM_001957, NM_006261
GOTERM_BP_FAT	GO:0009890~negative regulation of biosynthetic process	21	2.34899	0.738849	AY032738, BC011538, AL359737, NM_001012643, AF542096, NM_015472, NM_003990, AJ400879, NM_015265, NM_001452, NM_006965, AF053356, BC000052, NM_147193, BC091502, NM_000594, NM_012082, BC014952, NM_021632, NM_001957, NM_006261
GOTERM_BP_FAT	GO:0010558~negative regulation of macromolecule biosynthetic process	20	2.23714	0.742129	AY032738, BC011538, AL359737, NM_001012643, AF542096, NM_015472, NM_003990, AJ400879, NM_015265, NM_001452, NM_006965, AF053356, BC000052, NM_147193, BC091502, NM_000594, NM_012082, BC014952, NM_021632, NM_006261
Annotation Cluster 146	Enrichment Score: 0.18005447288797854
Category	Term	Count	%	PValue	Genes
GOTERM_MF_FAT	GO:0005524~ATP binding	59	6.59955	0.542007	NM_004066, NM_020442, NM_025259, NM_003579, AL136233, NM_024942, BC035404, AC021491, NM_004321, NM_014191, AK094502, AL031670, NM_003292, BC014546, NM_002764, AL161613, NM_004972, NM_181471, NM_032206, NM_182493, AC010271, BC051731, NM_002611, AC114750, AF025841, NM_000927, AC010336, AC005777, AC002486, AC012310, AF053356, AC103753, NM_018728, U51336, NM_006915, AC002400, BC019881, NM_016203, BC0…
GOTERM_MF_FAT	GO:0032559~adenyl ribonucleotide binding	59	6.59955	0.585904	NM_004066, NM_020442, NM_025259, NM_003579, AL136233, NM_024942, BC035404, AC021491, NM_004321, NM_014191, AK094502, AL031670, NM_003292, BC014546, NM_002764, AL161613, NM_004972, NM_181471, NM_032206, NM_182493, AC010271, BC051731, NM_002611, AC114750, AF025841, NM_000927, AC010336, AC005777, AC002486, AC012310, AF053356, AC103753, NM_018728, U51336, NM_006915, AC002400, BC019881, NM_016203, BC0…
SP_PIR_KEYWORDS	nucleotide-binding	64	7.15884	0.638912	NM_020442, BC101172, NM_025259, NM_003579, AL136233, AP002364, AC104850, BC035404, AP001120, AC021491, NM_004321, NM_014191, AK094502, AL031670, NM_171998, BC014546, NM_020663, NM_002764, AL590666, AL161613, NM_004972, NM_133644, NM_181471, NM_032206, AF272381, NM_016370, NM_182493, AC010271, BC051731, NM_002611, AC011742, NM_000927, AC010336, AC005777, AC002486, AC012310, AC103753, NM_018728, U5…
GOTERM_MF_FAT	GO:0030554~adenyl nucleotide binding	61	6.82327	0.645822	NM_004066, NM_020442, NM_025259, NM_007052, NM_003579, AL136233, NM_024942, BC035404, AC021491, NM_004321, NM_014191, AK094502, AL031670, NM_003292, BC014546, NM_002764, AL161613, NM_004972, NM_181471, NM_032206, NM_182493, AC010271, BC051731, NM_002611, AC114750, AF025841, NM_000927, AC010336, AC005777, AC002486, AC012310, AF053356, AC103753, NM_018728, U51336, NM_006915, AC002400, BC019881, NM_…
SP_PIR_KEYWORDS	atp-binding	50	5.59284	0.657358	AC010271, BC051731, NM_002611, NM_020442, NM_000927, AC010336, NM_025259, AC005777, AC002486, NM_003579, AC012310, AL136233, AC103753, NM_018728, U51336, AC002400, BC019881, BC035404, AC021491, BC027455, NM_004321, AC021593, NM_014191, NM_030662, AK094502, AL031670, BC014546, NM_002764, AL627402, BC008838, AC130324, NM_002031, NM_001654, NM_024819, NM_016355, NM_020439, NM_002578, AL161613, AL356…
GOTERM_MF_FAT	GO:0001882~nucleoside binding	62	6.93512	0.66407	NM_004066, NM_004212, NM_020442, NM_025259, NM_007052, NM_003579, AL136233, NM_024942, BC035404, AC021491, NM_004321, NM_014191, AK094502, AL031670, NM_003292, BC014546, NM_002764, AL161613, NM_004972, NM_181471, NM_032206, NM_182493, AC010271, BC051731, NM_002611, AC114750, AF025841, NM_000927, AC010336, AC005777, AC002486, AC012310, AF053356, AC103753, NM_018728, U51336, NM_006915, AC002400, BC…
GOTERM_MF_FAT	GO:0001883~purine nucleoside binding	61	6.82327	0.692684	NM_004066, NM_020442, NM_025259, NM_007052, NM_003579, AL136233, NM_024942, BC035404, AC021491, NM_004321, NM_014191, AK094502, AL031670, NM_003292, BC014546, NM_002764, AL161613, NM_004972, NM_181471, NM_032206, NM_182493, AC010271, BC051731, NM_002611, AC114750, AF025841, NM_000927, AC010336, AC005777, AC002486, AC012310, AF053356, AC103753, NM_018728, U51336, NM_006915, AC002400, BC019881, NM_…
GOTERM_MF_FAT	GO:0032555~purine ribonucleotide binding	70	7.82998	0.695905	NM_004066, NM_020442, BC101172, NM_025259, NM_003579, AL136233, AP002364, AC104850, NM_024942, BC035404, AP001120, AC021491, NM_004321, NM_014191, AK094502, AL031670, NM_003292, BC014546, NM_171998, NM_020663, NM_002764, AL161613, NM_004972, NM_133644, NM_181471, NM_032206, AF272381, NM_016370, NM_182493, AC010271, BC051731, NM_002611, AC114750, AF025841, AC011742, NM_000927, AC010336, AC005777, …
GOTERM_MF_FAT	GO:0032553~ribonucleotide binding	70	7.82998	0.695905	NM_004066, NM_020442, BC101172, NM_025259, NM_003579, AL136233, AP002364, AC104850, NM_024942, BC035404, AP001120, AC021491, NM_004321, NM_014191, AK094502, AL031670, NM_003292, BC014546, NM_171998, NM_020663, NM_002764, AL161613, NM_004972, NM_133644, NM_181471, NM_032206, AF272381, NM_016370, NM_182493, AC010271, BC051731, NM_002611, AC114750, AF025841, AC011742, NM_000927, AC010336, AC005777, …
GOTERM_MF_FAT	GO:0000166~nucleotide binding	85	9.50783	0.730013	NM_004066, NM_020442, NM_025259, BC101172, NM_007052, NM_003579, NM_007103, AL136233, AP002364, AC104850, NM_014712, NM_024942, BC035404, AP001120, AC021491, BC001315, NM_004321, NM_014191, AK094502, AL031670, NM_003292, BC014546, NM_171998, NM_020663, NM_002764, AL590666, AL161613, NM_004972, NM_133644, NM_181471, NM_032206, AF272381, NM_016370, NM_182493, NM_004432, AC055858, AC010271, BC051731…
GOTERM_MF_FAT	GO:0017076~purine nucleotide binding	72	8.05369	0.746507	NM_004066, NM_020442, BC101172, NM_025259, NM_007052, NM_003579, AL136233, AP002364, AC104850, NM_024942, BC035404, AP001120, AC021491, NM_004321, NM_014191, AK094502, AL031670, NM_003292, BC014546, NM_171998, NM_020663, NM_002764, AL161613, NM_004972, NM_133644, NM_181471, NM_032206, AF272381, NM_016370, NM_182493, AC010271, BC051731, NM_002611, AC114750, AF025841, AC011742, NM_000927, AC010336,…
Annotation Cluster 147	Enrichment Score: 0.17895562280552413
Category	Term	Count	%	PValue	Genes
GOTERM_BP_FAT	GO:0048839~inner ear development	4	0.447427	0.604492	NM_003990, BC074993, NM_001014797, AF363578
GOTERM_BP_FAT	GO:0042472~inner ear morphogenesis	3	0.33557	0.651414	NM_003990, BC074993, AF363578
GOTERM_BP_FAT	GO:0042471~ear morphogenesis	3	0.33557	0.73771	NM_003990, BC074993, AF363578
Annotation Cluster 148	Enrichment Score: 0.17403193331784383
Category	Term	Count	%	PValue	Genes
GOTERM_BP_FAT	GO:0030183~B cell differentiation	3	0.33557	0.567222	AY032738, NM_001078, NM_001018036
GOTERM_BP_FAT	GO:0042113~B cell activation	4	0.447427	0.578074	AY032738, AL121827, NM_001078, NM_001018036
GOTERM_BP_FAT	GO:0030098~lymphocyte differentiation	3	0.33557	0.916574	AY032738, NM_001078, NM_001018036
Annotation Cluster 149	Enrichment Score: 0.16656713677648025
Category	Term	Count	%	PValue	Genes
GOTERM_BP_FAT	GO:0043067~regulation of programmed cell death	31	3.46756	0.663349	NM_018098, BC011538, NM_003990, NM_012306, AC107016, NM_003246, CR620446, NM_017769, CR616337, BC000991, NM_000594, NM_139015, NM_006261, NM_003768, AL359737, NM_005633, NM_015322, NM_005369, NM_005707, BT019562, NM_001014797, NM_031301, NM_004972, AL121827, AL356740, AC011155, BC074814, AB002378, NM_002457, NM_014207, BC033522
GOTERM_BP_FAT	GO:0010941~regulation of cell death	31	3.46756	0.671226	NM_018098, BC011538, NM_003990, NM_012306, AC107016, NM_003246, CR620446, NM_017769, CR616337, BC000991, NM_000594, NM_139015, NM_006261, NM_003768, AL359737, NM_005633, NM_015322, NM_005369, NM_005707, BT019562, NM_001014797, NM_031301, NM_004972, AL121827, AL356740, AC011155, BC074814, AB002378, NM_002457, NM_014207, BC033522
GOTERM_BP_FAT	GO:0042981~regulation of apoptosis	30	3.3557	0.710702	NM_018098, BC011538, NM_012306, AC107016, NM_003246, CR620446, NM_017769, CR616337, BC000991, NM_000594, NM_139015, NM_006261, NM_003768, NM_005633, AL359737, NM_015322, NM_005369, NM_005707, BT019562, NM_001014797, NM_031301, NM_004972, AL121827, AL356740, AC011155, BC074814, AB002378, NM_002457, NM_014207, BC033522
Annotation Cluster 150	Enrichment Score: 0.1644872727223926
Category	Term	Count	%	PValue	Genes
UP_SEQ_FEATURE	repeat:16	4	0.447427	0.372073	AC010271, AK024856, NM_001807, NM_002457
UP_SEQ_FEATURE	repeat:15	4	0.447427	0.485974	AC010271, AK024856, NM_001807, NM_002457
UP_SEQ_FEATURE	repeat:14	4	0.447427	0.553063	AC010271, AK024856, NM_001807, NM_002457
UP_SEQ_FEATURE	repeat:17	3	0.33557	0.584086	AC010271, AK024856, NM_001807
UP_SEQ_FEATURE	repeat:13	4	0.447427	0.588979	AC010271, AK024856, NM_001807, NM_002457
UP_SEQ_FEATURE	repeat:12	4	0.447427	0.606226	AC010271, AK024856, NM_001807, NM_002457
UP_SEQ_FEATURE	repeat:6	5	0.559284	0.811514	AC010271, AK024856, AY819760, NM_001807, NM_002457
UP_SEQ_FEATURE	repeat:11	3	0.33557	0.84803	AC010271, AK024856, NM_001807
UP_SEQ_FEATURE	repeat:10	3	0.33557	0.885057	AC010271, AK024856, NM_001807
UP_SEQ_FEATURE	repeat:9	3	0.33557	0.913577	AC010271, AK024856, NM_001807
UP_SEQ_FEATURE	repeat:8	3	0.33557	0.950248	AC010271, AK024856, NM_001807
UP_SEQ_FEATURE	repeat:7	3	0.33557	0.963085	AC010271, AK024856, NM_001807
Annotation Cluster 151	Enrichment Score: 0.1609118862148839
Category	Term	Count	%	PValue	Genes
SP_PIR_KEYWORDS	tyrosine-specific phosphatase	3	0.33557	0.339072	AC105413, AC104849, AL121905
SMART	SM00194:PTPc	3	0.33557	0.445018	AC105413, AC104849, AL121905
INTERPRO	IPR000242:Protein-tyrosine phosphatase, receptor/non-receptor type	3	0.33557	0.482135	AC105413, AC104849, AL121905
UP_SEQ_FEATURE	active site:Phosphocysteine intermediate	4	0.447427	0.631181	NM_020185, AC105413, AC104849, AL121905
INTERPRO	IPR000387:Protein-tyrosine phosphatase	4	0.447427	0.637898	NM_020185, AC105413, AC104849, AL121905
INTERPRO	IPR000387:Dual-specific/protein-tyrosine phosphatase, conserved region	4	0.447427	0.646147	NM_020185, AC105413, AC104849, AL121905
INTERPRO	IPR016130:Protein-tyrosine phosphatase, active site	4	0.447427	0.700133	NM_020185, AC105413, AC104849, AL121905
SP_PIR_KEYWORDS	phosphoric monoester hydrolase	3	0.33557	0.752923	AC105413, AC104849, AL121905
GOTERM_MF_FAT	GO:0004725~protein tyrosine phosphatase activity	4	0.447427	0.784521	NM_020185, AC105413, AC104849, AL121905
SP_PIR_KEYWORDS	protein phosphatase	4	0.447427	0.883993	NM_020185, AC105413, AC104849, AL121905
GOTERM_BP_FAT	GO:0006470~protein amino acid dephosphorylation	4	0.447427	0.898566	NM_020185, AC105413, AC104849, AL121905
GOTERM_BP_FAT	GO:0016311~dephosphorylation	4	0.447427	0.944404	NM_020185, AC105413, AC104849, AL121905
GOTERM_MF_FAT	GO:0004721~phosphoprotein phosphatase activity	4	0.447427	0.961235	NM_020185, AC105413, AC104849, AL121905
GOTERM_MF_FAT	GO:0016791~phosphatase activity	5	0.559284	0.990007	NM_020185, NM_022896, AC105413, AC104849, AL121905
Annotation Cluster 152	Enrichment Score: 0.1544331659413636
Category	Term	Count	%	PValue	Genes
GOTERM_BP_FAT	GO:0032990~cell part morphogenesis	11	1.23043	0.551969	NM_018174, BC033824, NM_005713, NM_004972, NM_015472, AC011155, NM_003165, NM_003990, BC035404, AF099810, NM_001407
GOTERM_BP_FAT	GO:0048812~neuron projection morphogenesis	9	1.00671	0.601191	NM_018174, BC033824, NM_004972, AC011155, NM_003165, NM_003990, BC035404, AF099810, NM_001407
GOTERM_BP_FAT	GO:0048858~cell projection morphogenesis	10	1.11857	0.628118	NM_018174, BC033824, NM_004972, NM_015472, AC011155, NM_003165, NM_003990, BC035404, AF099810, NM_001407
GOTERM_BP_FAT	GO:0007409~axonogenesis	8	0.894855	0.637878	BC033824, NM_004972, AC011155, NM_003165, NM_003990, BC035404, AF099810, NM_001407
GOTERM_BP_FAT	GO:0031175~neuron projection development	10	1.11857	0.679375	NM_018174, BC033824, NM_004972, AC011155, NM_003165, NM_003990, NM_005369, BC035404, AF099810, NM_001407
GOTERM_BP_FAT	GO:0048667~cell morphogenesis involved in neuron differentiation	8	0.894855	0.717957	BC033824, NM_004972, AC011155, NM_003165, NM_003990, BC035404, AF099810, NM_001407
GOTERM_BP_FAT	GO:0030030~cell projection organization	13	1.45414	0.784547	NM_015472, NM_003990, NM_003165, NM_005369, AF099810, NM_018174, BC033824, NM_004972, AC011155, NM_018842, BC035404, BC013254, NM_001407
GOTERM_BP_FAT	GO:0048666~neuron development	11	1.23043	0.861853	NM_018174, NM_000794, BC033824, NM_004972, AC011155, NM_003165, NM_003990, NM_005369, BC035404, AF099810, NM_001407
GOTERM_BP_FAT	GO:0030182~neuron differentiation	13	1.45414	0.929256	NM_003990, NM_003165, NM_005369, AF099810, NM_001014797, NM_000794, NM_020063, NM_018174, BC033824, NM_004972, AC011155, BC035404, NM_001407
Annotation Cluster 153	Enrichment Score: 0.1507467741359903
Category	Term	Count	%	PValue	Genes
SP_PIR_KEYWORDS	vision	6	0.671141	0.62927	BC033622, NM_006915, NM_005388, AC005777, NM_004312, NM_031935
GOTERM_BP_FAT	GO:0050953~sensory perception of light stimulus	8	0.894855	0.748965	BC033622, NM_003990, NM_006915, NM_005388, AC005777, NM_004312, AY004330, NM_031935
GOTERM_BP_FAT	GO:0007601~visual perception	8	0.894855	0.748965	BC033622, NM_003990, NM_006915, NM_005388, AC005777, NM_004312, AY004330, NM_031935
Annotation Cluster 154	Enrichment Score: 0.14124047253399616
Category	Term	Count	%	PValue	Genes
GOTERM_CC_FAT	GO:0031974~membrane-enclosed lumen	75	8.38926	0.702842	NM_015659, NM_005006, NM_015472, NM_005253, BC106072, AL121905, NM_015265, NM_014311, BC083513, AL136233, NM_003246, CR620446, AL592219, NM_018951, NM_147193, BC023633, NM_014415, NM_005149, BC029494, NM_014712, AC016769, NM_015425, NM_001216, NM_006200, NM_021632, AK000923, CR624432, NM_032345, AF191687, AL359737, NM_005772, NM_003292, AL590666, AL031289, AC106897, AF251039, NM_033104, NM_004972…
GOTERM_CC_FAT	GO:0031981~nuclear lumen	58	6.4877	0.721826	NM_015659, NM_015472, BC106072, NM_005253, NM_015265, NM_014311, BC083513, AL136233, NM_147193, NM_018951, NM_014415, BC029494, NM_005149, NM_014712, AC016769, NM_015425, NM_001216, NM_021632, AK000923, CR624432, NM_032345, NM_005772, AL359737, NM_003292, AL590666, AL031289, AC106897, AF251039, NM_033104, NM_004972, NM_181471, AB002378, BC014952, AF272381, BC033522, NM_032870, NM_024831, AY032738…
GOTERM_CC_FAT	GO:0043233~organelle lumen	73	8.16555	0.725703	NM_015659, NM_015472, NM_005253, BC106072, AL121905, NM_015265, NM_014311, BC083513, AL136233, NM_003246, CR620446, NM_018951, NM_147193, BC023633, NM_014415, NM_005149, BC029494, NM_014712, AC016769, NM_015425, NM_001216, NM_006200, NM_021632, AK000923, CR624432, NM_032345, AF191687, AL359737, NM_005772, NM_003292, AL590666, AL031289, AC106897, AF251039, NM_033104, NM_004972, BC101935, NM_181471…
GOTERM_CC_FAT	GO:0070013~intracellular organelle lumen	71	7.94183	0.739587	NM_015659, NM_015472, NM_005253, BC106072, AL121905, NM_015265, NM_014311, BC083513, AL136233, CR620446, NM_018951, NM_147193, BC023633, NM_014415, NM_005149, BC029494, NM_014712, AC016769, NM_015425, NM_001216, NM_006200, NM_021632, AK000923, CR624432, NM_032345, AF191687, AL359737, NM_005772, NM_003292, AL590666, AL031289, AC106897, AF251039, NM_033104, NM_004972, NM_181471, AB002378, BC014952,…
Annotation Cluster 155	Enrichment Score: 0.1411241670993733
Category	Term	Count	%	PValue	Genes
GOTERM_BP_FAT	GO:0000375~RNA splicing, via transesterification reactions	6	0.671141	0.722563	BC001315, NM_024102, NM_031287, NM_004559, NM_024831, NM_007165
GOTERM_BP_FAT	GO:0000377~RNA splicing, via transesterification reactions with bulged adenosine as nucleophile	6	0.671141	0.722563	BC001315, NM_024102, NM_031287, NM_004559, NM_024831, NM_007165
GOTERM_BP_FAT	GO:0000398~nuclear mRNA splicing, via spliceosome	6	0.671141	0.722563	BC001315, NM_024102, NM_031287, NM_004559, NM_024831, NM_007165
Annotation Cluster 156	Enrichment Score: 0.13998553290764265
Category	Term	Count	%	PValue	Genes
INTERPRO	IPR018248:EF hand	6	0.671141	0.603642	CR601768, NM_004066, NM_032582, AK122591, AF305072, AC002351
SMART	SM00054:EFh	6	0.671141	0.6254	CR601768, NM_004066, NM_032582, AK122591, AF305072, AC002351
INTERPRO	IPR002048:Calcium-binding EF-hand	6	0.671141	0.686569	CR601768, NM_004066, NM_032582, AK122591, AF305072, AC002351
UP_SEQ_FEATURE	domain:EF-hand 2	7	0.782998	0.715156	CR601768, NM_004066, NM_032582, AK122591, AF305072, AC002351, NM_173503
INTERPRO	IPR018247:EF-HAND 1	8	0.894855	0.77458	CR601768, NM_004066, NM_032582, AK122591, AF272381, AF305072, AC002351, NM_173503
UP_SEQ_FEATURE	domain:EF-hand 1	6	0.671141	0.840383	CR601768, NM_004066, NM_032582, AK122591, AC002351, NM_173503
INTERPRO	IPR018249:EF-HAND 2	7	0.782998	0.868032	CR601768, NM_004066, NM_032582, AK122591, AF305072, AC002351, NM_173503
Annotation Cluster 157	Enrichment Score: 0.13409083739317698
Category	Term	Count	%	PValue	Genes
SMART	SM00324:RhoGAP	3	0.33557	0.72155	AL138789, NM_001025616, AL035419
UP_SEQ_FEATURE	domain:Rho-GAP	3	0.33557	0.724773	AL138789, NM_001025616, AL035419
INTERPRO	IPR000198:RhoGAP	3	0.33557	0.757284	AL138789, NM_001025616, AL035419
Annotation Cluster 158	Enrichment Score: 0.12558015089093005
Category	Term	Count	%	PValue	Genes
UP_SEQ_FEATURE	zinc finger region:RING-type	9	1.00671	0.573652	NM_002931, AL121827, U89336, AL031670, BC000543, NM_033452, AF238317, AY598332, AF220026
INTERPRO	IPR018957:Zinc finger, C3HC4 RING-type	9	1.00671	0.702317	NM_002931, AL121827, U89336, AL031670, BC000543, NM_033452, AF238317, AY598332, AF220026
SMART	SM00184:RING	10	1.11857	0.78498	NM_002931, NM_017769, AL121827, U89336, AL031670, BC000543, NM_033452, AF238317, AY598332, AF220026
INTERPRO	IPR001841:Zinc finger, RING-type	10	1.11857	0.846356	NM_002931, NM_017769, AL121827, U89336, AL031670, BC000543, NM_033452, AF238317, AY598332, AF220026
INTERPRO	IPR017907:Zinc finger, RING-type, conserved site	9	1.00671	0.880048	NM_002931, AL121827, U89336, AL031670, BC000543, NM_033452, AF238317, AY598332, AF220026
Annotation Cluster 159	Enrichment Score: 0.12167325308438744
Category	Term	Count	%	PValue	Genes
SP_PIR_KEYWORDS	Protease	18	2.01342	0.695146	BC002854, NM_006537, AC009139, AC027228, NM_014272, AC106897, CR620446, NM_005317, NM_173800, NM_032582, NM_000063, AC005783, AL136370, NM_006200, NM_001397, AK000923, NM_002525, NM_139015
GOTERM_MF_FAT	GO:0008233~peptidase activity	21	2.34899	0.752103	BC002854, NM_006537, AC009139, NM_002390, AC027228, NM_014272, AC106897, CR620446, NM_005317, NM_173800, AF053356, NM_031301, NM_032582, NM_000063, AC005783, AL136370, NM_006200, NM_001397, AK000923, NM_002525, NM_139015
GOTERM_MF_FAT	GO:0070011~peptidase activity, acting on L-amino acid peptides	19	2.12528	0.825328	BC002854, NM_006537, AC009139, NM_002390, AC027228, NM_014272, AC106897, CR620446, NM_005317, NM_173800, NM_032582, NM_000063, AC005783, AL136370, NM_006200, NM_001397, AK000923, NM_002525, NM_139015
Annotation Cluster 160	Enrichment Score: 0.1198530716813525
Category	Term	Count	%	PValue	Genes
GOTERM_BP_FAT	GO:0051783~regulation of nuclear division	3	0.33557	0.651414	AL359737, NM_000594, NM_003292
GOTERM_BP_FAT	GO:0007088~regulation of mitosis	3	0.33557	0.651414	AL359737, NM_000594, NM_003292
GOTERM_BP_FAT	GO:0010564~regulation of cell cycle process	4	0.447427	0.830349	AL359737, NM_000594, NM_003292, NM_182795
GOTERM_BP_FAT	GO:0007346~regulation of mitotic cell cycle	4	0.447427	0.941051	AL359737, NM_000594, NM_003292, NM_182795
Annotation Cluster 161	Enrichment Score: 0.11297774631401893
Category	Term	Count	%	PValue	Genes
GOTERM_MF_FAT	GO:0043168~anion binding	4	0.447427	0.710181	NM_000083, BX647912, AF025841, BC033522
SP_PIR_KEYWORDS	chloride	3	0.33557	0.792717	NM_000083, BX647912, AF025841
GOTERM_MF_FAT	GO:0031404~chloride ion binding	3	0.33557	0.813916	NM_000083, BX647912, AF025841
Annotation Cluster 162	Enrichment Score: 0.11135107894083093
Category	Term	Count	%	PValue	Genes
GOTERM_BP_FAT	GO:0006487~protein amino acid N-linked glycosylation	3	0.33557	0.519942	BC017876, AC091153, NM_017739
GOTERM_BP_FAT	GO:0006486~protein amino acid glycosylation	4	0.447427	0.883514	BC017876, AC091153, BC004884, NM_017739
GOTERM_BP_FAT	GO:0070085~glycosylation	4	0.447427	0.883514	BC017876, AC091153, BC004884, NM_017739
GOTERM_BP_FAT	GO:0043413~biopolymer glycosylation	4	0.447427	0.883514	BC017876, AC091153, BC004884, NM_017739
Annotation Cluster 163	Enrichment Score: 0.11018091617906293
Category	Term	Count	%	PValue	Genes
GOTERM_BP_FAT	GO:0070271~protein complex biogenesis	19	2.12528	0.697912	AL359737, NM_015722, NM_015171, AC027228, NM_182795, AF150664, NM_014970, AF220026, AP002364, BC016141, AK128712, BC080574, BC101935, BC035404, AF272381, AL139382, NM_004252, AL834336, BC028224
GOTERM_BP_FAT	GO:0006461~protein complex assembly	19	2.12528	0.697912	AL359737, NM_015722, NM_015171, AC027228, NM_182795, AF150664, NM_014970, AF220026, AP002364, BC016141, AK128712, BC080574, BC101935, BC035404, AF272381, AL139382, NM_004252, AL834336, BC028224
GOTERM_BP_FAT	GO:0065003~macromolecular complex assembly	23	2.57271	0.826446	AL359737, NM_015722, NM_015171, AC027228, NM_182795, AF150664, NM_014970, AF220026, AP002364, NM_021648, BC016141, AK128712, NM_024102, BC080574, BC101935, BC035404, AF272381, AL139382, NM_004252, AL834336, NM_024831, NM_007165, BC028224
GOTERM_BP_FAT	GO:0043933~macromolecular complex subunit organization	23	2.57271	0.900451	AL359737, NM_015722, NM_015171, AC027228, NM_182795, AF150664, NM_014970, AF220026, AP002364, NM_021648, BC016141, AK128712, NM_024102, BC080574, BC101935, BC035404, AF272381, AL139382, NM_004252, AL834336, NM_024831, NM_007165, BC028224
Annotation Cluster 164	Enrichment Score: 0.10999017758678745
Category	Term	Count	%	PValue	Genes
SMART	SM00132:LIM	3	0.33557	0.764483	BC021556, AK128712, AC106897
SP_PIR_KEYWORDS	LIM domain	3	0.33557	0.766869	BC021556, AK128712, AC106897
INTERPRO	IPR001781:Zinc finger, LIM-type	3	0.33557	0.797885	BC021556, AK128712, AC106897
Annotation Cluster 165	Enrichment Score: 0.10796219914232423
Category	Term	Count	%	PValue	Genes
GOTERM_BP_FAT	GO:0043069~negative regulation of programmed cell death	13	1.45414	0.756154	NM_003768, NM_003990, NM_012306, AC107016, NM_003246, CR620446, BC000991, NM_017769, CR616337, AL121827, NM_000594, BC033522, NM_006261
GOTERM_BP_FAT	GO:0060548~negative regulation of cell death	13	1.45414	0.759428	NM_003768, NM_003990, NM_012306, AC107016, NM_003246, CR620446, BC000991, NM_017769, CR616337, AL121827, NM_000594, BC033522, NM_006261
GOTERM_BP_FAT	GO:0043066~negative regulation of apoptosis	12	1.34228	0.82607	CR620446, NM_017769, CR616337, BC000991, NM_003768, AL121827, NM_000594, NM_012306, AC107016, BC033522, NM_006261, NM_003246
Annotation Cluster 166	Enrichment Score: 0.10004160453924554
Category	Term	Count	%	PValue	Genes
UP_SEQ_FEATURE	nucleotide phosphate-binding region:GTP	11	1.23043	0.714779	NM_001402, AP002364, AC104850, AC011742, NM_133644, NM_153236, NM_171998, BC101172, NM_020663, NM_016370, AP001120, NM_173527
SP_PIR_KEYWORDS	gtp-binding	12	1.34228	0.732648	AC011742, NM_171998, BC101172, NM_020663, NM_173527, NM_001402, AP002364, AC104850, NM_153236, NM_133644, AF272381, NM_016370, AP001120
GOTERM_MF_FAT	GO:0032561~guanyl ribonucleotide binding	13	1.45414	0.830635	AC011742, NM_171998, BC101172, NM_020663, NM_002764, NM_173527, NM_001402, AP002364, AC104850, NM_153236, NM_133644, AF272381, NM_016370, AP001120
GOTERM_MF_FAT	GO:0019001~guanyl nucleotide binding	13	1.45414	0.830635	AC011742, NM_171998, BC101172, NM_020663, NM_002764, NM_173527, NM_001402, AP002364, AC104850, NM_153236, NM_133644, AF272381, NM_016370, AP001120
GOTERM_MF_FAT	GO:0005525~GTP binding	12	1.34228	0.874792	AC011742, NM_171998, BC101172, NM_020663, NM_173527, NM_001402, AP002364, AC104850, NM_153236, NM_133644, AF272381, NM_016370, AP001120
Annotation Cluster 167	Enrichment Score: 0.096905829025182
Category	Term	Count	%	PValue	Genes
GOTERM_BP_FAT	GO:0048232~male gamete generation	11	1.23043	0.773655	NM_018679, AC021491, NM_018951, NM_024835, AF000980, NM_014423, NM_145288, BC012062, NM_005104, NM_054112
GOTERM_BP_FAT	GO:0007283~spermatogenesis	11	1.23043	0.773655	NM_018679, AC021491, NM_018951, NM_024835, AF000980, NM_014423, NM_145288, BC012062, NM_005104, NM_054112
GOTERM_BP_FAT	GO:0007276~gamete generation	13	1.45414	0.855436	NM_018679, AC021491, NM_018951, NM_024835, AF000980, NM_014423, NM_145288, BC012062, NM_025259, NM_005104, NM_054112, NM_182795
Annotation Cluster 168	Enrichment Score: 0.0963607889230437
Category	Term	Count	%	PValue	Genes
GOTERM_BP_FAT	GO:0050708~regulation of protein secretion	3	0.33557	0.670312	NM_000594, NM_000928, NM_012139
GOTERM_BP_FAT	GO:0051222~positive regulation of protein transport	3	0.33557	0.745253	NM_000594, NM_004972, NM_000928
GOTERM_BP_FAT	GO:0032880~regulation of protein localization	5	0.559284	0.795802	NM_015659, NM_000594, NM_004972, NM_000928, NM_012139
GOTERM_BP_FAT	GO:0051223~regulation of protein transport	4	0.447427	0.830349	NM_000594, NM_004972, NM_000928, NM_012139
GOTERM_BP_FAT	GO:0070201~regulation of establishment of protein localization	4	0.447427	0.859112	NM_000594, NM_004972, NM_000928, NM_012139
GOTERM_BP_FAT	GO:0051047~positive regulation of secretion	3	0.33557	0.931405	NM_000594, NM_004972, NM_000928
Annotation Cluster 169	Enrichment Score: 0.09601892239448111
Category	Term	Count	%	PValue	Genes
GOTERM_BP_FAT	GO:0031396~regulation of protein ubiquitination	4	0.447427	0.757648	NM_015322, AL133387, BC019321, AC027228
GOTERM_BP_FAT	GO:0051438~regulation of ubiquitin-protein ligase activity	3	0.33557	0.816587	NM_015322, AL133387, AC027228
GOTERM_BP_FAT	GO:0051340~regulation of ligase activity	3	0.33557	0.832671	NM_015322, AL133387, AC027228
Annotation Cluster 170	Enrichment Score: 0.0877377211429887
Category	Term	Count	%	PValue	Genes
GOTERM_BP_FAT	GO:0042113~B cell activation	4	0.447427	0.578074	AY032738, AL121827, NM_001078, NM_001018036
GOTERM_BP_FAT	GO:0046649~lymphocyte activation	5	0.559284	0.956012	AY032738, BC033622, AL121827, NM_001078, NM_001018036
GOTERM_BP_FAT	GO:0045321~leukocyte activation	5	0.559284	0.987051	AY032738, BC033622, AL121827, NM_001078, NM_001018036
Annotation Cluster 171	Enrichment Score: 0.07804755437006167
Category	Term	Count	%	PValue	Genes
SP_PIR_KEYWORDS	lysosome	6	0.671141	0.68915	NM_144568, CR616337, U89336, NM_004240, NM_004905, NM_006405
GOTERM_CC_FAT	GO:0000323~lytic vacuole	7	0.782998	0.882102	NM_002079, NM_144568, CR616337, U89336, NM_004240, NM_004905, NM_006405
GOTERM_CC_FAT	GO:0005764~lysosome	7	0.782998	0.882102	NM_002079, NM_144568, CR616337, U89336, NM_004240, NM_004905, NM_006405
GOTERM_CC_FAT	GO:0005773~vacuole	8	0.894855	0.90878	NM_002079, NM_144568, CR616337, NM_004231, U89336, NM_004240, NM_004905, NM_006405
Annotation Cluster 172	Enrichment Score: 0.07668519563027969
Category	Term	Count	%	PValue	Genes
SMART	SM00225:BTB	6	0.671141	0.806246	AC012506, NM_014415, NM_153033, NM_014379, NM_173562, U69962
INTERPRO	IPR000210:BTB/POZ-like	6	0.671141	0.851287	AC012506, NM_014415, NM_153033, NM_014379, NM_173562, U69962
INTERPRO	IPR011333:BTB/POZ fold	6	0.671141	0.85783	AC012506, NM_014415, NM_153033, NM_014379, NM_173562, U69962
Annotation Cluster 173	Enrichment Score: 0.06759735059293254
Category	Term	Count	%	PValue	Genes
GOTERM_BP_FAT	GO:0050867~positive regulation of cell activation	5	0.559284	0.638783	NM_004972, NM_001078, BT019562, NM_014207, NM_003246
GOTERM_BP_FAT	GO:0002696~positive regulation of leukocyte activation	4	0.447427	0.791459	NM_001078, BT019562, NM_014207, NM_003246
GOTERM_BP_FAT	GO:0051251~positive regulation of lymphocyte activation	3	0.33557	0.898771	NM_001078, BT019562, NM_014207
GOTERM_BP_FAT	GO:0050865~regulation of cell activation	5	0.559284	0.916812	NM_004972, NM_001078, BT019562, NM_014207, NM_003246
GOTERM_BP_FAT	GO:0002694~regulation of leukocyte activation	4	0.447427	0.961073	NM_001078, BT019562, NM_014207, NM_003246
GOTERM_BP_FAT	GO:0051249~regulation of lymphocyte activation	3	0.33557	0.981632	NM_001078, BT019562, NM_014207
Annotation Cluster 174	Enrichment Score: 0.06415780904100879
Category	Term	Count	%	PValue	Genes
GOTERM_BP_FAT	GO:0008585~female gonad development	3	0.33557	0.722052	BC091502, NM_002009, BC000019
GOTERM_BP_FAT	GO:0046660~female sex differentiation	3	0.33557	0.759782	BC091502, NM_002009, BC000019
GOTERM_BP_FAT	GO:0046545~development of primary female sexual characteristics	3	0.33557	0.759782	BC091502, NM_002009, BC000019
GOTERM_BP_FAT	GO:0008406~gonad development	3	0.33557	0.937851	BC091502, NM_002009, BC000019
GOTERM_BP_FAT	GO:0048608~reproductive structure development	3	0.33557	0.961038	BC091502, NM_002009, BC000019
GOTERM_BP_FAT	GO:0045137~development of primary sexual characteristics	3	0.33557	0.96233	BC091502, NM_002009, BC000019
GOTERM_BP_FAT	GO:0007548~sex differentiation	3	0.33557	0.983447	BC091502, NM_002009, BC000019
Annotation Cluster 175	Enrichment Score: 0.06303538407277127
Category	Term	Count	%	PValue	Genes
GOTERM_BP_FAT	GO:0030323~respiratory tube development	4	0.447427	0.769382	NM_031476, NM_002009, NM_012082, NM_006200
GOTERM_BP_FAT	GO:0030324~lung development	3	0.33557	0.905066	NM_031476, NM_002009, NM_012082
GOTERM_BP_FAT	GO:0060541~respiratory system development	3	0.33557	0.929119	NM_031476, NM_002009, NM_012082
Annotation Cluster 176	Enrichment Score: 0.06111739702375413
Category	Term	Count	%	PValue	Genes
GOTERM_BP_FAT	GO:0006366~transcription from RNA polymerase II promoter	8	0.894855	0.81734	BC000052, AC018445, NM_014423, NM_003990, AC010336, NM_004555, AF272381, NM_004559
GOTERM_BP_FAT	GO:0006351~transcription, DNA-dependent	9	1.00671	0.891581	BC000052, AC018445, NM_014423, NM_003990, AL136370, AC010336, NM_004555, AF272381, NM_004559
GOTERM_BP_FAT	GO:0032774~RNA biosynthetic process	9	1.00671	0.899672	BC000052, AC018445, NM_014423, NM_003990, AL136370, AC010336, NM_004555, AF272381, NM_004559
Annotation Cluster 177	Enrichment Score: 0.05806491696957732
Category	Term	Count	%	PValue	Genes
GOTERM_BP_FAT	GO:0007599~hemostasis	4	0.447427	0.801823	NM_002017, NM_003165, BC101935, NM_031935
GOTERM_BP_FAT	GO:0007596~blood coagulation	3	0.33557	0.913826	NM_003165, BC101935, NM_031935
GOTERM_BP_FAT	GO:0050817~coagulation	3	0.33557	0.913826	NM_003165, BC101935, NM_031935
Annotation Cluster 178	Enrichment Score: 0.052078301729146965
Category	Term	Count	%	PValue	Genes
GOTERM_BP_FAT	GO:0007276~gamete generation	13	1.45414	0.855436	NM_018679, AC021491, NM_018951, NM_024835, AF000980, NM_014423, NM_145288, BC012062, NM_025259, NM_005104, NM_054112, NM_182795
GOTERM_BP_FAT	GO:0019953~sexual reproduction	15	1.67785	0.865649	NM_018679, AC021491, AF000980, NM_025259, BC004884, NM_182795, AF053356, NM_018951, NM_024835, NM_014423, NM_145288, BC012062, NM_005104, NM_054112
GOTERM_BP_FAT	GO:0048609~reproductive process in a multicellular organism	15	1.67785	0.914279	NM_018679, AC021491, AF000980, NM_002009, NM_025259, NM_182795, NM_018951, BC091502, NM_024835, NM_014423, NM_145288, BC012062, NM_005104, NM_054112
GOTERM_BP_FAT	GO:0032504~multicellular organism reproduction	15	1.67785	0.914279	NM_018679, AC021491, AF000980, NM_002009, NM_025259, NM_182795, NM_018951, BC091502, NM_024835, NM_014423, NM_145288, BC012062, NM_005104, NM_054112
Annotation Cluster 179	Enrichment Score: 0.049770267379723
Category	Term	Count	%	PValue	Genes
SP_PIR_KEYWORDS	Serine protease	5	0.559284	0.777145	NM_005317, CR620446, AC005783, NM_000063, NM_006200
GOTERM_MF_FAT	GO:0008236~serine-type peptidase activity	5	0.559284	0.925429	NM_005317, CR620446, AC005783, NM_000063, NM_006200
GOTERM_MF_FAT	GO:0017171~serine hydrolase activity	5	0.559284	0.92925	NM_005317, CR620446, AC005783, NM_000063, NM_006200
GOTERM_MF_FAT	GO:0004252~serine-type endopeptidase activity	4	0.447427	0.946109	NM_005317, CR620446, NM_000063, NM_006200
Annotation Cluster 180	Enrichment Score: 0.047712812093192454
Category	Term	Count	%	PValue	Genes
INTERPRO	IPR019782:WD40 repeat 2	8	0.894855	0.808676	AF053356, NM_024102, NM_014329, NM_145054, AL133387, BC026213, AC093110, NM_152418
INTERPRO	IPR017986:WD40 repeat, region	8	0.894855	0.847791	AF053356, NM_024102, NM_014329, NM_145054, AL133387, BC026213, AC093110, NM_152418
INTERPRO	IPR015943:WD40/YVTN repeat-like	10	1.11857	0.856872	AF053356, BX537671, NM_024102, NM_014329, NM_145054, AL133387, NM_012431, BC026213, AC093110, NM_152418
INTERPRO	IPR019781:WD40 repeat, subgroup	8	0.894855	0.859306	AF053356, NM_024102, NM_014329, NM_145054, AL133387, BC026213, AC093110, NM_152418
SMART	SM00320:WD40	8	0.894855	0.875911	AF053356, NM_024102, NM_014329, NM_145054, AL133387, BC026213, AC093110, NM_152418
UP_SEQ_FEATURE	repeat:WD 1	8	0.894855	0.911826	AF053356, NM_024102, NM_014329, NM_145054, AL133387, BC026213, AC093110, NM_152418
UP_SEQ_FEATURE	repeat:WD 2	8	0.894855	0.911826	AF053356, NM_024102, NM_014329, NM_145054, AL133387, BC026213, AC093110, NM_152418
SP_PIR_KEYWORDS	wd repeat	8	0.894855	0.913586	AF053356, NM_024102, NM_014329, NM_145054, AL133387, BC026213, AC093110, NM_152418
INTERPRO	IPR001680:WD40 repeat	8	0.894855	0.914304	AF053356, NM_024102, NM_014329, NM_145054, AL133387, BC026213, AC093110, NM_152418
UP_SEQ_FEATURE	repeat:WD 4	7	0.782998	0.928421	AF053356, NM_024102, NM_014329, NM_145054, AL133387, BC026213, AC093110
INTERPRO	IPR019775:WD40 repeat, conserved site	8	0.894855	0.932583	AF053356, NM_024102, NM_014329, NM_145054, AL133387, BC026213, AC093110, NM_152418
UP_SEQ_FEATURE	repeat:WD 3	7	0.782998	0.948	AF053356, NM_024102, NM_014329, NM_145054, AL133387, BC026213, AC093110
UP_SEQ_FEATURE	repeat:WD 5	6	0.671141	0.951133	AF053356, NM_024102, NM_145054, AL133387, BC026213, AC093110
Annotation Cluster 181	Enrichment Score: 0.0438327980815886
Category	Term	Count	%	PValue	Genes
GOTERM_BP_FAT	GO:0007126~meiosis	3	0.33557	0.901966	AC009139, NM_025259, NM_003579
GOTERM_BP_FAT	GO:0051327~M phase of meiotic cell cycle	3	0.33557	0.901966	AC009139, NM_025259, NM_003579
GOTERM_BP_FAT	GO:0051321~meiotic cell cycle	3	0.33557	0.908075	AC009139, NM_025259, NM_003579
Annotation Cluster 182	Enrichment Score: 0.04143922891449087
Category	Term	Count	%	PValue	Genes
GOTERM_MF_FAT	GO:0070035~purine NTP-dependent helicase activity	3	0.33557	0.904058	NM_016355, NM_004066, AL136233
GOTERM_MF_FAT	GO:0008026~ATP-dependent helicase activity	3	0.33557	0.904058	NM_016355, NM_004066, AL136233
GOTERM_MF_FAT	GO:0004386~helicase activity	4	0.447427	0.918945	NM_016355, NM_004066, NM_003579, AL136233
Annotation Cluster 183	Enrichment Score: 0.04095202484150344
Category	Term	Count	%	PValue	Genes
UP_SEQ_FEATURE	repeat:WD 7	5	0.559284	0.839552	AF053356, NM_145054, AL133387, BC026213, AC093110
UP_SEQ_FEATURE	repeat:WD 6	5	0.559284	0.943746	AF053356, NM_145054, AL133387, BC026213, AC093110
UP_SEQ_FEATURE	repeat:WD 5	6	0.671141	0.951133	AF053356, NM_024102, NM_145054, AL133387, BC026213, AC093110
Annotation Cluster 184	Enrichment Score: 0.040502609205942425
Category	Term	Count	%	PValue	Genes
GOTERM_MF_FAT	GO:0043169~cation binding	153	17.1141	0.906245	NM_182524, NM_005006, NM_001063, NM_025069, BC013850, NM_182523, NM_016950, NM_007052, NM_002390, AC097711, BC083513, AL136233, NM_003246, CR620446, NM_173800, AP002364, NM_005407, NM_014415, AC016769, NM_015425, NM_016138, BC028224, NM_015117, NM_006537, NM_014733, NM_000277, AL031670, NM_178033, AF150664, AF305072, NM_173503, NM_015523, AF251039, AL161613, AL121827, NM_173596, NM_182498, NM_144…
GOTERM_MF_FAT	GO:0043167~ion binding	155	17.3378	0.912546	NM_182524, NM_005006, NM_001063, NM_025069, BC013850, NM_182523, NM_016950, NM_007052, NM_002390, AC097711, BC083513, AL136233, NM_003246, CR620446, NM_173800, AP002364, NM_005407, NM_014415, AC016769, NM_015425, NM_016138, BC028224, NM_015117, NM_006537, NM_014733, NM_000277, AL031670, NM_178033, AF150664, AF305072, NM_173503, NM_015523, AF251039, NM_000083, AL161613, AL121827, NM_173596, NM_182…
GOTERM_MF_FAT	GO:0046872~metal ion binding	151	16.8904	0.914097	NM_182524, NM_005006, NM_001063, NM_025069, BC013850, NM_182523, NM_016950, NM_007052, NM_002390, AC097711, BC083513, AL136233, NM_003246, CR620446, NM_173800, AP002364, NM_005407, NM_014415, AC016769, NM_015425, NM_016138, BC028224, NM_015117, NM_006537, NM_014733, NM_000277, AL031670, NM_178033, AF150664, AF305072, NM_173503, NM_015523, AF251039, AL161613, AL121827, NM_173596, NM_182498, NM_144…
Annotation Cluster 185	Enrichment Score: 0.03746526569169485
Category	Term	Count	%	PValue	Genes
GOTERM_CC_FAT	GO:0005789~endoplasmic reticulum membrane	9	1.00671	0.881883	NM_020131, CR616337, NM_005713, BC080574, NM_018144, NM_013336, AC009303, AC122129, NM_000778
GOTERM_CC_FAT	GO:0042175~nuclear envelope-endoplasmic reticulum network	9	1.00671	0.91359	NM_020131, CR616337, NM_005713, BC080574, NM_018144, NM_013336, AC009303, AC122129, NM_000778
GOTERM_CC_FAT	GO:0044432~endoplasmic reticulum part	10	1.11857	0.958169	NM_020131, CR616337, NM_005713, BC080574, NM_018144, NM_013336, AC009303, AC122129, NM_005742, NM_000778
Annotation Cluster 186	Enrichment Score: 0.020667922002954565
Category	Term	Count	%	PValue	Genes
SP_PIR_KEYWORDS	transducer	28	3.13199	0.910018	NM_001005193, NM_207364, NM_001018036, AF053356, AC104850, NM_015234, NM_005959, AP001120, NM_031936, AC079325, AF112460, AL049593, NM_014565, AP003120, NM_001050, NM_001004758, AL627402, NM_000678, NM_001053, NM_000794, NM_003508, NM_001507, AK122591, NM_001004713, NM_001957, NM_001407, AF363578
SP_PIR_KEYWORDS	g-protein coupled receptor	24	2.68456	0.959539	NM_014565, AP003120, NM_001005193, NM_207364, NM_001050, NM_001018036, NM_001004758, AL627402, NM_000678, NM_001053, NM_000794, AC104850, NM_003508, NM_001507, NM_015234, NM_001004713, NM_005959, NM_001957, AC079325, NM_031936, AF363578, NM_001407, AF112460
GOTERM_BP_FAT	GO:0007186~G-protein coupled receptor protein signaling pathway	31	3.46756	0.99285	NM_001005193, AC091153, NM_207364, NM_001018036, AF053356, AC104850, NM_015234, NM_005959, AP001120, NM_031936, AC079325, AF112460, NM_014565, AP003120, NM_001050, NM_015722, NM_001004758, AL627402, NM_000678, NM_001053, NM_000794, NM_003508, NM_001507, AL079307, NM_004972, NM_001004713, AB002378, NM_001957, NM_001407, AF363578
Annotation Cluster 187	Enrichment Score: 0.014415299842517684
Category	Term	Count	%	PValue	Genes
SP_PIR_KEYWORDS	mitosis	5	0.559284	0.927579	NM_138369, NM_004066, CR601244, AL359737, AL161613
GOTERM_BP_FAT	GO:0007067~mitosis	5	0.559284	0.975509	NM_138369, NM_004066, CR601244, AL359737, AL161613
GOTERM_BP_FAT	GO:0000280~nuclear division	5	0.559284	0.975509	NM_138369, NM_004066, CR601244, AL359737, AL161613
GOTERM_BP_FAT	GO:0000087~M phase of mitotic cell cycle	5	0.559284	0.978152	NM_138369, NM_004066, CR601244, AL359737, AL161613
GOTERM_BP_FAT	GO:0048285~organelle fission	5	0.559284	0.981078	NM_138369, NM_004066, CR601244, AL359737, AL161613
Annotation Cluster 188	Enrichment Score: 0.01125526194548227
Category	Term	Count	%	PValue	Genes
SP_PIR_KEYWORDS	Transcription	67	7.49441	0.964726	NM_182524, NM_025069, NM_002017, NM_015472, NM_006339, NM_015265, NM_014621, AK024964, NM_005407, NM_018951, NM_147193, NM_014415, NM_005149, AC016769, NM_014712, NM_015425, NM_021632, NM_001012643, AL158827, AL590666, AL031289, NM_006965, NM_001013735, AF251039, BC014952, AF272381, BC033522, NM_024831, BC012327, AC010271, AY032738, BC011538, U89336, AF025841, AC091153, NM_003990, NM_004555, AC01…
SP_PIR_KEYWORDS	transcription regulation	65	7.27069	0.968588	NM_182524, NM_025069, NM_015472, NM_002017, NM_006339, NM_015265, NM_014621, AK024964, NM_005407, NM_147193, NM_018951, NM_014415, NM_005149, AC016769, NM_014712, NM_021632, NM_001012643, AL158827, AL590666, AL031289, NM_006965, NM_001013735, AF251039, BC014952, AF272381, BC033522, NM_024831, BC012327, AC010271, AY032738, BC011538, U89336, AC091153, AF025841, NM_003990, NM_004555, AC010336, AC005…
GOTERM_BP_FAT	GO:0006350~transcription	68	7.60626	0.976838	NM_182524, NM_025069, NM_002017, NM_015472, NM_006339, NM_014621, AK024964, NM_005407, NM_018951, NM_147193, NM_014415, NM_005149, AC016769, NM_014712, NM_015425, NM_021632, NM_001012643, AL158827, AL590666, AL031289, NM_006965, NM_001013735, AF251039, AL136370, BC014952, AF272381, BC033522, NM_024831, BC012327, AC010271, AY032738, BC011538, U89336, AF025841, AC091153, NM_003990, NM_004555, AC010…
GOTERM_BP_FAT	GO:0045449~regulation of transcription	84	9.39597	0.987674	NM_182524, NM_025069, NM_002017, NM_015472, NM_005253, NM_006339, NM_015265, NM_014621, AK024964, NM_005407, NM_018951, NM_147193, NM_014415, NM_005149, AC016769, NM_014712, NM_021632, AL359737, NM_001012643, AL158827, AL590666, AL031289, NM_006965, NM_001013735, AF251039, NM_004972, AL136370, AB002378, BC014952, AF272381, BC033522, NM_024831, NM_004432, BC012327, AC010271, AY032738, BC011538, U8…
Annotation Cluster 189	Enrichment Score: 0.007360043253998117
Category	Term	Count	%	PValue	Genes
SMART	SM00355:ZnF_C2H2	22	2.46085	0.970975	NM_182524, BC011538, NM_025069, AF542096, AL158827, AC005777, BC083513, NM_006965, NM_005407, NM_147193, NM_014415, AC016769, NM_145044, NM_145288, NM_182498, BC074814, NM_015042, NM_012082, NM_021632, AF230809, NM_007165
INTERPRO	IPR015880:Zinc finger, C2H2-like	22	2.46085	0.987653	NM_182524, BC011538, NM_025069, AF542096, AL158827, AC005777, BC083513, NM_006965, NM_005407, NM_147193, NM_014415, AC016769, NM_145044, NM_145288, NM_182498, BC074814, NM_015042, NM_012082, NM_021632, AF230809, NM_007165
INTERPRO	IPR007087:Zinc finger, C2H2-type	21	2.34899	0.991077	NM_182524, BC011538, NM_025069, AF542096, AL158827, BC083513, NM_006965, CR620446, NM_005407, NM_147193, NM_014415, AC016769, NM_145044, NM_145288, NM_182498, BC074814, NM_015042, NM_012082, NM_021632, AF230809
Annotation Cluster 190	Enrichment Score: 0.007117312242408642
Category	Term	Count	%	PValue	Genes
UP_SEQ_FEATURE	zinc finger region:C2H2-type 15	3	0.33557	0.968774	NM_182524, AC016769, AL158827
UP_SEQ_FEATURE	zinc finger region:C2H2-type 14	3	0.33557	0.985721	NM_182524, AC016769, AL158827
UP_SEQ_FEATURE	zinc finger region:C2H2-type 13	3	0.33557	0.996946	NM_182524, AC016769, AL158827
Annotation Cluster 191	Enrichment Score: 0.004900674077427538
Category	Term	Count	%	PValue	Genes
UP_SEQ_FEATURE	zinc finger region:C2H2-type 1	14	1.566	0.979586	NM_182524, BC011538, AF542096, NM_006965, NM_005407, NM_147193, NM_014415, NM_145044, AC016769, BC074814, NM_145288, NM_012082, NM_021632, AF230809
UP_SEQ_FEATURE	zinc finger region:C2H2-type 3	15	1.67785	0.992044	NM_182524, BC011538, AF542096, NM_006965, NM_005407, NM_147193, NM_014415, AC016769, NM_145044, BC074814, NM_145288, NM_012082, NM_021632, AF230809
UP_SEQ_FEATURE	zinc finger region:C2H2-type 2	14	1.566	0.994774	NM_182524, BC011538, AF542096, NM_006965, NM_005407, NM_014415, AC016769, NM_145044, BC074814, NM_145288, NM_012082, NM_021632, AF230809
Annotation Cluster 192	Enrichment Score: 0.0034948665575129977
Category	Term	Count	%	PValue	Genes
INTERPRO	IPR017452:GPCR, rhodopsin-like superfamily	19	2.12528	0.991767	NM_014565, NM_001005193, NM_207364, NM_001050, NM_001018036, NM_001004758, NM_000678, AL627402, NM_001053, NM_000794, AL079307, AC104850, NM_001507, NM_001004713, NM_005959, NM_001957, NM_031936, AF112460
INTERPRO	IPR000276:7TM GPCR, rhodopsin-like	19	2.12528	0.991927	NM_014565, NM_001005193, NM_207364, NM_001050, NM_001018036, NM_001004758, NM_000678, AL627402, NM_001053, NM_000794, AL079307, AC104850, NM_001507, NM_001004713, NM_005959, NM_001957, NM_031936, AF112460
PIR_SUPERFAMILY	PIRSF800006:rhodopsin-like G protein-coupled receptors	18	2.01342	0.992261	NM_014565, NM_001005193, NM_207364, NM_001050, NM_001018036, NM_001004758, NM_000678, AL627402, NM_001053, NM_000794, AC104850, NM_001507, NM_001004713, NM_005959, NM_001957, NM_031936, AF112460
Annotation Cluster 193	Enrichment Score: 0.0014891936508804073
Category	Term	Count	%	PValue	Genes
UP_SEQ_FEATURE	repeat:ANK 1	4	0.447427	0.994533	NM_015322, AF414442, NM_024095, AC106897
UP_SEQ_FEATURE	repeat:ANK 2	4	0.447427	0.994707	NM_015322, AF414442, NM_024095, AC106897
SP_PIR_KEYWORDS	ank repeat	4	0.447427	0.995796	NM_015322, AF414442, NM_024095, AC106897
UP_SEQ_FEATURE	repeat:ANK 3	3	0.33557	0.996083	NM_015322, NM_024095, AC106897
SMART	SM00248:ANK	3	0.33557	0.998945	NM_015322, NM_024095, AC106897
INTERPRO	IPR002110:Ankyrin	3	0.33557	0.999408	NM_015322, NM_024095, AC106897
Annotation Cluster 194	Enrichment Score: 9.656078152824021E-4
Category	Term	Count	%	PValue	Genes
UP_SEQ_FEATURE	zinc finger region:C2H2-type 11	5	0.559284	0.996941	NM_182524, NM_014415, AC016769, AL158827
UP_SEQ_FEATURE	zinc finger region:C2H2-type 12	4	0.447427	0.997243	NM_182524, NM_014415, AC016769, AL158827
UP_SEQ_FEATURE	zinc finger region:C2H2-type 10	5	0.559284	0.999154	NM_182524, NM_014415, AC016769, AL158827
Annotation Cluster 195	Enrichment Score: 9.213518676819161E-5
Category	Term	Count	%	PValue	Genes
KEGG_PATHWAY	hsa04740:Olfactory transduction	6	0.671141	0.999198	NM_014565, AC091153, NM_001005193, NM_001004713, BC067368, NM_001004758, AP001120
GOTERM_BP_FAT	GO:0007608~sensory perception of smell	5	0.559284	0.999972	NM_014565, NM_001005193, NM_001004713, NM_001004758, AP001120
SP_PIR_KEYWORDS	olfaction	4	0.447427	0.999987	NM_014565, NM_001005193, NM_001004713, NM_001004758
GOTERM_BP_FAT	GO:0007606~sensory perception of chemical stimulus	5	0.559284	0.999995	NM_014565, NM_001005193, NM_001004713, NM_001004758, AP001120
Annotation Cluster 196	Enrichment Score: 5.1170142026290197E-5
Category	Term	Count	%	PValue	Genes
UP_SEQ_FEATURE	domain:KRAB	4	0.447427	0.999816	NM_182524, AC016769, NM_021632, AL158827
SMART	SM00349:KRAB	4	0.447427	0.999883	NM_182524, AC016769, NM_021632, AL158827
INTERPRO	IPR001909:Krueppel-associated box	4	0.447427	0.999947	NM_182524, AC016769, NM_021632, AL158827
Annotation Cluster 197	Enrichment Score: 8.807764410449512E-6
Category	Term	Count	%	PValue	Genes
GOTERM_MF_FAT	GO:0004984~olfactory receptor activity	5	0.559284	0.999975	NM_014565, AL079307, NM_001005193, NM_001004713, NM_001004758
INTERPRO	IPR000725:Olfactory receptor	5	0.559284	0.999977	NM_014565, AL079307, NM_001005193, NM_001004713, NM_001004758
SP_PIR_KEYWORDS	olfaction	4	0.447427	0.999987	NM_014565, NM_001005193, NM_001004713, NM_001004758
