# Supplementary material for: Genome Wide Expression Analysis Suggests Perturbation of Vascular Homeostasis during High Altitude Pulmonary Edema
Source: PLoS One. 2014 Jan 22;9(1):e85902. doi: 10.1371/journal.pone.0085902 (PMC3899118; doi:10.1371/journal.pone.0085902)
Supplement: Table S5 — KEGG, Biocarta and Panther Pathways extracted from Pathway Miner. (XLS) [file pone.0085902.s008.xls]

## Sheet: Experiment 1
Table S5
Source	Pathway Name	Number of Genes Found in the Pathway	Number of Genes Satisfying the Criteria	P-value	Type [Cellular & Regulatory Processes => C , Metabolism => C]	Genes in the Pathway	Accessions mapped to Genes	Log Ratio
BIOCARTA
	fMLP induced chemokine gene expression in HMC-1 cells	3	3	0.00054	C	NFATC3	NM_004555
						MAP2K2	NM_030662
						CAMK1G	NM_020439
	Bioactive Peptide Induced Signaling Pathway	3	3	0.00054	C	JAK2	NM_004972
						SOS1	NM_005633
						MAP2K2	NM_030662
	Lectin Induced Complement Pathway	2	2	0.00681	C	MBL2	NM_000242
						C2	NM_000063
	Growth Hormone Signaling Pathway	2	2	0.00681	C	JAK2	NM_004972
						SOS1	NM_005633
	IL-2 Receptor Beta Chain in T cell Activation	2	2	0.00681	C	JAK2	NM_004972
						SOS1	NM_005633
	T Cell Receptor Signaling Pathway	2	2	0.00681	C	NFATC3	NM_004555
						SOS1	NM_005633
	TPO Signaling Pathway	2	2	0.00681	C	JAK2	NM_004972
						SOS1	NM_005633
	NFAT and Hypertrophy of the heart (Transcription in the broken heart)	2	2	0.00681	C	NFATC3	NM_004555
						CAMK1G	NM_020439
	Links between Pyk2 and Map Kinases	2	2	0.00681	C	SOS1	NM_005633
						MAP2K2	NM_030662
	Signaling of Hepatocyte Growth Factor Receptor	2	2	0.00681	C	SOS1	NM_005633
						MAP2K2	NM_030662
	Integrin Signaling Pathway	2	2	0.00681	C	SOS1	NM_005633
						MAP2K2	NM_030662
	Complement Pathway	2	2	0.00681	C	MBL2	NM_000242
						C2	NM_000063
	Nuclear Receptors in Lipid Metabolism and Toxicity	2	2	0.00681	C	ABCB1	NM_000927
						CYP4A11	NM_000778
	BCR Signaling Pathway	2	2	0.00681	C	NFATC3	NM_004555
						SOS1	NM_005633
	Erk1/Erk2 Mapk Signaling pathway	2	2	0.00681	C	SOS1	NM_005633
						MAP2K2	NM_030662
	EPO Signaling Pathway	2	2	0.00681	C	JAK2	NM_004972
						SOS1	NM_005633
	Role of MAL in Rho-Mediated Activation of SRF	2	2	0.00681	C	MTHFR	NM_005957
						MAP2K2	NM_030662
	IL 6 signaling pathway	2	2	0.00681	C	JAK2	NM_004972
						SOS1	NM_005633
	IL 3 signaling pathway	2	2	0.00681	C	JAK2	NM_004972
						SOS1	NM_005633
	Angiotensin II mediated activation of JNK Pathway via Pyk2 dependent signaling	2	2	0.00681	C	SOS1	NM_005633
						MAP2K2	NM_030662
	Signal transduction through IL1R	2	2	0.00681	C	IL1RAP	BC016141
						TNF	NM_000594
	Chaperones modulate interferon Signaling Pathway	2	2	0.00681	C	JAK2	NM_004972
						TNF	NM_000594
	Fc Epsilon Receptor I Signaling in Mast Cells	2	2	0.00681	C	NFATC3	NM_004555
						SOS1	NM_005633
	Inhibition of Cellular Proliferation by Gleevec	2	2	0.00681	C	JAK2	NM_004972
						SOS1	NM_005633
	Stress Induction of HSP Regulation	2	2	0.00681	C	HSPB2	NM_001541
						TNF	NM_000594
	Trefoil Factors Initiate Mucosal Healing	2	2	0.00681	C	MUC2	NM_002457
						SOS1	NM_005633
	Cells and Molecules involved in local acute inflammatory response	2	2	0.00681	C	TNF	NM_000594
						VCAM1	NM_001078
	PTEN dependent cell cycle arrest and apoptosis	2	2	0.00681	C	SOS1	NM_005633
						PDK2	NM_002611
	Free Radical Induced Apoptosis	2	2	0.00681	C	TNF	NM_000594
						NOX1	NM_007052
GENMAPP
	Hs_GPCRDB_Class_A_Rhodopsin-like	7	7	0	C	EDNRA	NM_001957
						SSTR2	NM_001050
						OR1A1	NM_014565
						MLNR	NM_001507
						DRD1	NM_000794
						ADRA1D	NM_000678
						SSTR5	NM_001053
	Hs_GPCRDB_Other	5	5	0	C	EDNRA	NM_001957
						SSTR2	NM_001050
						GPR116	NM_015234
						ADRA1D	NM_000678
						GPR61	NM_031936
	Hs_Electron_Transport_Chain	5	5	0	M	UQCRFS1	NM_006003
						NDUFV1	NM_007103
						NDUFS1	NM_005006
						DRD1	NM_000794
						ADRA1D	NM_000678
	Hs_Peptide_GPCRs	4	4	2e-05	C	TSHR	NM_001018036
						EDNRA	NM_001957
						SSTR2	NM_001050
						SSTR5	NM_001053
	Hs_Nuclear_Receptors	4	4	2e-05	C	YBX1	NM_004559
						SF3B5	NM_031287
						ESRRB	NM_004452
						SF3A2	NM_007165
	Hs_Wnt_signaling	3	3	0.00032	C	TNNI1	NM_003281
						ARAF	NM_001654
						MAP2K2	NM_030662
	Hs_Glycolysis_and_Gluconeogenesis	2	2	0.0048	M	GOT1	NM_002079
						MAP2K2	NM_030662
	Hs_TGF_Beta_Signaling_Pathway	2	2	0.0048	C	THBS1	NM_003246
						TNF	NM_000594
	Hs_Integrin-mediated_cell_adhesion_KEGG	2	2	0.0048	C	ARAF	NM_001654
						MAP2K2	NM_030662
	Hs_Circadian_Exercise	2	2	0.0048	C	-	AK074635
						CRY1	NM_004075
	Hs_Krebs-TCA_Cycle	2	2	0.0048	M	ACADM	NM_000016
						PDK2	NM_002611
KEGG
	Neuroactive ligand-receptor interaction	8	8	0	C	MTNR1B	NM_005959
						TSHR	NM_001018036
						EDNRA	NM_001957
						SSTR2	NM_001050
						UTS2	NM_006786
						MLNR	NM_001507
						DRD1	NM_000794
						SSTR5	NM_001053
	MAPK signaling pathway	7	7	1e-05	C	FGF7	NM_002009
						PLA2G1B	NM_000928
						RASGRP2	CR601768
						HSPB2	NM_001541
						TNF	NM_000594
						MAP2K2	NM_030662
						SOS1	NM_005633
	Regulation of actin cytoskeleton	6	6	4e-05	C	FGF7	NM_002009
						-	NM_182493
						PAK3	NM_002578
						MAP2K2	NM_030662
						SOS1	NM_005633
						NCKAP1L	NM_005337
	Purine metabolism	6	6	4e-05	M	PRUNE	NM_021222
						POLE3	NM_017443
						PRPS1	NM_002764
						POLD4	CR624432
						ENTPD3	NM_001248
						POLR1A	NM_015425
	Oxidative phosphorylation	5	5	0.00021	M	UQCRFS1	NM_006003
						NDUFB11	NM_019056
						NDUFV1	NM_007103
						NDUFS1	NM_005006
						ATP6V1F	NM_004231
	Insulin signaling pathway	4	4	0.00115	C	TRIP10	NM_004240
						PRKAG2	NM_016203
						MAP2K2	NM_030662
						SOS1	NM_005633
	Pyrimidine metabolism	4	4	0.00115	M	POLE3	NM_017443
						POLD4	CR624432
						ENTPD3	NM_001248
						POLR1A	NM_015425
	Focal adhesion	4	4	0.00115	C	-	NM_182493
						THBS1	NM_003246
						PAK3	NM_002578
						SOS1	NM_005633
	Leukocyte transendothelial migration	4	4	0.00115	C	CLDN10	NM_182848
						VCAM1	NM_001078
						CLDN6	NM_021195
						NOX1	NM_007052
	Cell adhesion molecules (CAMs)	4	4	0.00115	C	CLDN10	NM_182848
						VCAM1	NM_001078
						NLGN3	NM_018977
						CLDN6	NM_021195
	Fc epsilon RI signaling pathway	4	4	0.00115	C	PLA2G1B	NM_000928
						TNF	NM_000594
						MAP2K2	NM_030662
						SOS1	NM_005633
	VEGF signaling pathway	4	4	0.00115	C	NFATC3	NM_004555
						PLA2G1B	NM_000928
						HSPB2	NM_001541
						MAP2K2	NM_030662
	Natural killer cell mediated cytotoxicity	4	4	0.00115	C	NFATC3	NM_004555
						TNF	NM_000594
						MAP2K2	NM_030662
						SOS1	NM_005633
	Cytokine-cytokine receptor interaction	4	4	0.00115	C	IL1RAP	BC016141
						CCL24	NM_002991
						TNF	NM_000594
						IL20RA	NM_014432
	Adipocytokine signaling pathway	4	4	0.00115	C	PRKAG2	NM_016203
						JAK2	NM_004972
						TNF	NM_000594
						CPT2	NM_000098
	T cell receptor signaling pathway	4	4	0.00115	C	NFATC3	NM_004555
						PAK3	NM_002578
						TNF	NM_000594
						SOS1	NM_005633
	Calcium signaling pathway	4	4	0.00115	C	-	NM_182493
						EDNRA	NM_001957
						DRD1	NM_000794
						ADRA1D	NM_000678
	Axon guidance	3	3	0.00633	C	NFATC3	NM_004555
						PAK3	NM_002578
						SEMA3E	NM_012431
	Wnt signaling pathway	3	3	0.00633	C	FZD9	NM_003508
						NFATC3	NM_004555
						LRP5	NM_002335
	Arachidonic acid metabolism	3	3	0.00633	M	EPHX1	NM_000120
						PLA2G1B	NM_000928
						CYP4A11	NM_000778
	Complement and coagulation cascades	3	3	0.00633	C	C4BPA	NM_000715
						MBL2	NM_000242
						C2	NM_000063
	Fatty acid metabolism	3	3	0.00633	M	ACADM	NM_000016
						CPT2	NM_000098
						CYP4A11	NM_000778
	Cholera - Infection	3	3	0.00633	C	SEC61A2	NM_018144
						ATP6V1F	NM_004231
						SEC61A1	NM_013336
	TGF-beta signaling pathway	3	3	0.00633	C	ZFYVE16	NM_014733
						THBS1	NM_003246
						TNF	NM_000594
	Gap junction	3	3	0.00633	C	DRD1	NM_000794
						MAP2K2	NM_030662
						SOS1	NM_005633
	Glycan structures - biosynthesis 1	3	3	0.00633	M	GALNT14	NM_024572
						NDST1	NM_001543
						CHST6	NM_021615
	Cell Communication	3	3	0.00633	C	THBS1	NM_003246
						DSG4	NM_177986
						KRT7	NM_005556
	Jak-STAT signaling pathway	3	3	0.00633	C	JAK2	NM_004972
						IL20RA	NM_014432
						SOS1	NM_005633
	Methane metabolism	2	2	0.03456	M	PRDX6	NM_004905
						MTHFR	NM_005957
	Starch and sucrose metabolism	2	2	0.03456	M	DDX47	NM_016355
						RAD54L	NM_003579
	Ribosome	2	2	0.03456	C	RPLP0	BC019014
						RPS8	NM_001012
	SNARE interactions in vesicular transport	2	2	0.03456	C	STX18	NM_016930
						BET1L	NM_016526
	Long-term depression	2	2	0.03456	C	PLA2G1B	NM_000928
						MAP2K2	NM_030662
	Protein export	2	2	0.03456	C	SEC61A2	NM_018144
						SEC61A1	NM_013336
	Phenylalanine, tyrosine and tryptophan biosynthesis	2	2	0.03456	M	GOT1	NM_002079
						PAH	NM_000277
	Ubiquinone biosynthesis	2	2	0.03456	M	NDUFB11	NM_019056
						COQ7	NM_016138
	Phenylalanine metabolism	2	2	0.03456	M	GOT1	NM_002079
						PRDX6	NM_004905
	Folate biosynthesis	2	2	0.03456	M	DDX47	NM_016355
						RAD54L	NM_003579
	Valine, leucine and isoleucine degradation	2	2	0.03456	M	ACADM	NM_000016
						BCAT1	NM_005504
	Hematopoietic cell lineage	2	2	0.03456	C	TNF	NM_000594
						CD5	NM_014207
	DNA polymerase	2	2	0.03456	C	POLE3	NM_017443
						POLD4	CR624432
	Cysteine metabolism	2	2	0.03456	M	GOT1	NM_002079
						CHST6	NM_021615
	Tight junction	2	2	0.03456	C	CLDN10	NM_182848
						CLDN6	NM_021195
	Apoptosis	2	2	0.03456	C	IL1RAP	BC016141
						TNF	NM_000594
